# Supplementary material for: Social Contact Structures and Time Use Patterns in the Manicaland Province of Zimbabwe
Source: PLoS One. 2017 Jan 18;12(1):e0170459. doi: 10.1371/journal.pone.0170459 (PMC5242544; doi:10.1371/journal.pone.0170459)
Supplement: S1 Dataset — Data on study participants, with summary of the information on social contacts and time use, on which the statistical model is based. (XLSX) [file pone.0170459.s001.xlsx]

## Sheet: Data
glob_id	glob_day_id	site	day_survey	day_week	type_day	sex	age_exact	age_grp	use_shadow	hh_size	nuclear_hh	cur_educ	educ_level	class_size	cur_work	work_size	no_cont	no_cont_h	no_cont_s	no_cont_w	no_cont_gc	tot_time_h	tot_time_s	tot_time_w	tot_time_gc	tot_time	ses_index	ses_grp	ave_temp	rain	dweight	pweight	dpweight
8_1001_601	8_1001_601_1	Township	1	Friday	School holiday	F	1	[00,06)	1	5	1	0			0		5	4	0	0	0	17	0	0	0	17	2.6374	high	17.9	36.8	0.462938	4.36462	2.02055
8_1001_601	8_1001_601_2	Township	2	Saturday	Weekend	F	1	[00,06)	1	5	1	0			0		4	4	0	0	0	17	0	0	0	17	2.6374	high	17.9	36.8	0.462938	4.36462	2.02055
8_1004_431	8_1004_431_1	Township	1	Monday	School holiday	M	8	[06,19)	1	5	0	1	Primary	44	0		20	11	0	0	9	9	0	0	8	17	-0.231054	medium	17.9	36.8	1.03392	4.36462	4.51266
8_1004_431	8_1004_431_2	Township	2	Tuesday	School holiday	M	8	[06,19)	1	5	0	1	Primary	44	0		13	1	0	0	9	11.5	0	0	5.5	17	-0.231054	medium	17.9	36.8	1.03392	4.36462	4.51266
8_1011_105	8_1011_105_1	Township	1	Thursday	School holiday	F	12	[06,19)	1	3	1	1	Primary	45			4	3	0	0	1	11	0	0	6	17	1.87513	high	17.9	36.8	1.51845	4.36462	6.62745
8_1011_105	8_1011_105_2	Township	2	Friday	School holiday	F	12	[06,19)	1	3	1	1	Primary	45			6	4	0	0	2	11	0	0	6	17	1.87513	high	17.9	36.8	1.51845	4.36462	6.62745
8_1014_602	8_1014_602_1	Township	1	Friday	School holiday	F	2	[00,06)	1	5	0	0			0		12	9	0	0	3	12	0	0	5	17	-1.54489	low	17.9	36.8	0.462938	4.36462	2.02055
8_1014_602	8_1014_602_2	Township	2	Saturday	Weekend	F	2	[00,06)	1	5	0	0			0		13	8	0	0	4	13	0	0	4	17	-1.54489	low	17.9	36.8	0.462938	4.36462	2.02055
8_1025_101	8_1025_101_1	Township	1	Sunday	Weekend	F	28	[19,60)	0	8	0	0			1	62	11	11	0	0	0	15	0	0	2	17	2.6374	high	17.9	36.8	1.64331	4.36462	7.17241
8_1025_101	8_1025_101_2	Township	2	Monday	School holiday	F	28	[19,60)	0	8	0	0			1	62	14	7	0	7	0	15	0	0	2	17	2.6374	high	17.9	36.8	1.64331	4.36462	7.17241
8_1027_103	8_1027_103_1	Township	1	Wednesday	School holiday	M	16	[06,19)	0	5	1	1	Secondary	64	0		13	8	0	0	2	17	0	0	0	17	2.4	high	17.9	36.8	1.13603	4.36462	4.95833
8_1027_103	8_1027_103_2	Township	2	Thursday	School holiday	M	16	[06,19)	0	5	1	1	Secondary	64	0		8	8	0	0	0	12	0	0	5	17	2.4	high	17.9	36.8	1.13603	4.36462	4.95833
8_1047_431	8_1047_431_1	Township	1	Monday	School holiday	F	40	[06,19)	1	7	1	0			1	60	11	11	0	0	0	17	0	0	0	17	2.70837	high	17.9	36.8	1.0883	4.36462	4.75
8_1047_431	8_1047_431_2	Township	2	Tuesday	School holiday	F	40	[06,19)	1	7	1	0			1	60	14	13	0	0	0	17	0	0	0	17	2.70837	high	17.9	36.8	1.0883	4.36462	4.75
8_1077_501	8_1077_501_1	Township	1	Tuesday	School holiday	M	2	[00,06)	1	5	1	0			0		9	4	0	0	5	9	0	0	8	17	-0.0431092	medium	17.9	36.8	0.462938	4.36462	2.02055
8_1077_501	8_1077_501_2	Township	2	Wednesday	School holiday	M	2	[00,06)	1	5	1	0			0		11	5	0	0	6	14	0	0	3	17	-0.0431092	medium	17.9	36.8	0.462938	4.36462	2.02055
8_1081_402	8_1081_402_1	Township	1	Tuesday	Weekday	F	52	[19,60)	0	7	0	0			0		9	6	0	0	3	10	0	0	7	17	1.26851	high	12.4	4.5	1.34345	4.36462	5.86364
8_1081_402	8_1081_402_2	Township	2	Wednesday	Weekday	F	52	[19,60)	0	7	0	0			0		8	4	0	0	4	11	0	0	6	17	1.26851	high	12.4	4.5	1.34345	4.36462	5.86364
8_1082_101	8_1082_101_1	Township	1	Sunday	Weekend	F	43	[19,60)	0	5	1	0			1	150	11	3	0	7	0	6	0	11	0	17	1.72061	high	12.4	4.5	1.0883	4.36462	4.75
8_1082_101	8_1082_101_2	Township	2	Monday	Weekday	F	43	[19,60)	0	5	1	0			1	150	8	4	0	4	0	8	0	9	0	17	1.72061	high	12.4	4.5	1.0883	4.36462	4.75
8_1084_501	8_1084_501_1	Township	1	Tuesday	Weekday	M	2	[00,06)	1	4	1	0			0		3	3	0	0	0	17	0	0	0	17	2.01887	high	19.7	77.8	0.462938	4.36462	2.02055
8_1084_501	8_1084_501_2	Township	2	Wednesday	Weekday	M	2	[00,06)	1	4	1	0			0		4	3	0	0	1	11	0	0	6	17	2.01887	high	19.7	77.8	0.462938	4.36462	2.02055
8_1088_202	8_1088_202_1	Township	1	Wednesday	Weekday	M	8	[06,19)	1	2	1	1	Primary	50	0		3	2	0	0	1	12	0	0	5	17	2.6374	high	19.7	77.8	1.03392	4.36462	4.51266
8_1088_202	8_1088_202_2	Township	2	Thursday	School holiday	M	8	[06,19)	1	2	1	1	Primary	50	0		3	2	0	0	1	14	0	0	3	17	2.6374	high	19.7	77.8	1.03392	4.36462	4.51266
8_1096_101	8_1096_101_1	Township	1	Friday	School holiday	M	48	[19,60)	0	3	1	0			0		17	10	0	0	7	11	0	0	6	17	0.588027	high	17.9	36.8	0.702287	4.36462	3.06522
8_1096_101	8_1096_101_2	Township	2	Saturday	Weekend	M	48	[19,60)	0	3	1	0			0		14	12	0	0	1	10	0	0	7	17	0.588027	high	17.9	36.8	0.702287	4.36462	3.06522
8_110_1	8_110_1_1	Township	1	Sunday	Weekend	F	67	[60,100)	0	6	0	0			0		13	7	0	0	6	16	0	0	1	17	0.408993	high	15.1	12.2	0.91646	4.36462	4
8_110_1	8_110_1_2	Township	2	Monday	Weekday	F	67	[60,100)	0	6	0	0			0		10	0	0	0	10	13	0	0	4	17	0.408993	high	15.1	12.2	0.91646	4.36462	4
8_1113_103	8_1113_103_1	Township	1	Monday	Weekday	M	15	[06,19)	0	4	1	1	Secondary	56	0		6	3	3	0	0	6	11	0	0	17	0.0278606	medium	12.7	6.6	1.13603	4.36462	4.95833
8_1113_103	8_1113_103_2	Township	2	Tuesday	Weekday	M	15	[06,19)	0	4	1	1	Secondary	56	0		5	0	5	0	0	6	11	0	0	17	0.0278606	medium	12.7	6.6	1.13603	4.36462	4.95833
8_1119_101	8_1119_101_1	Township	1	Wednesday	School holiday	M	42	[19,60)	0	1	1	0			0		30	4	0	0	26	6	0	0	11	17	0.736798	high	17.9	36.8	1.0883	4.36462	4.75
8_1119_101	8_1119_101_2	Township	2	Thursday	School holiday	M	42	[19,60)	0	1	1	0			0		13	1	0	0	12	4	0	0	13	17	0.736798	high	17.9	36.8	1.0883	4.36462	4.75
8_1122_602	8_1122_602_1	Township	1	Sunday	Weekend	F	32	[00,06)	1	4	1	0			0		7	3	0	0	4	12	0	0	5	17	2.93565	high	17.9	36.8	0.96052	4.36462	4.19231
8_1122_602	8_1122_602_2	Township	2	Monday	School holiday	F	32	[00,06)	1	4	1	0			0		7	3	0	0	3	17	0	0	0	17	2.93565	high	17.9	36.8	0.96052	4.36462	4.19231
8_1122_603	8_1122_603_1	Township	1	Monday	School holiday		0	[00,06)	1	4	1	0			0		13	13	0	0	0	17	0	0	0	17	2.93565	high	17.9	36.8	0.462938	4.36462	2.02055
8_1122_603	8_1122_603_2	Township	2	Tuesday	School holiday		0	[00,06)	1	4	1	0			0		4	4	0	0	0	17	0	0	0	17	2.93565	high	17.9	36.8	0.462938	4.36462	2.02055
8_113_601	8_113_601_1	Township	1	Thursday	School holiday	M	4	[00,06)	1	3	0	0			0		1	0	0	0	0	10	0	0	7	17	2.33693	high	17.9	36.8	0.462938	4.36462	2.02055
8_113_601	8_113_601_2	Township	2	Friday	School holiday	M	4	[00,06)	1	3	0	0			0		3	2	0	0	0	17	0	0	0	17	2.33693	high	17.9	36.8	0.462938	4.36462	2.02055
8_1138_601	8_1138_601_1	Township	1	Wednesday	School holiday		0	[19,60)	0	7	0	0			0		7	3	0	0	4	13	0	0	4	17	2.72797	high	17.9	36.8	0.462938	4.36462	2.02055
8_1138_601	8_1138_601_2	Township	2	Thursday	School holiday		0	[19,60)	0	7	0	0			0		15	6	0	0	9	10	0	0	7	17	2.72797	high	17.9	36.8	0.462938	4.36462	2.02055
8_1141_102	8_1141_102_1	Township	1	Sunday	Weekend	F	18	[06,19)	0	2	0	0			0		14	14	0	0	0	17	0	0	0	17	0.887379	high	17.9	36.8	1.13603	4.36462	4.95833
8_1141_102	8_1141_102_2	Township	2	Monday	School holiday	F	18	[06,19)	0	2	0	0			0		18	11	0	0	7	9	0	0	8	17	0.887379	high	17.9	36.8	1.13603	4.36462	4.95833
8_1142_402	8_1142_402_1	Township	1	Wednesday	School holiday	F	40	[19,60)	0	7	1	0			1	3	20	3	0	0	11	9	0	0	8	17	-0.353272	medium	15.1	12.2	1.0883	4.36462	4.75
8_1142_402	8_1142_402_2	Township	2	Thursday	School holiday	F	40	[19,60)	0	7	1	0			1	3	6	6	0	0	0					5	-0.353272	medium	15.1	12.2	1.0883	4.36462	4.75
8_1153_431	8_1153_431_1	Township	1	Wednesday	School holiday	F	7	[06,19)	1	5	0	0			1	60	4	4	0	0	0	17	0	0	0	17	3.31678	high	17.9	36.8	1.03392	4.36462	4.51266
8_1153_431	8_1153_431_2	Township	2	Thursday	School holiday	F	7	[06,19)	1	5	0	0			1	60	3	3	0	0	0	17	0	0	0	17	3.31678	high	17.9	36.8	1.03392	4.36462	4.51266
8_1164_501	8_1164_501_1	Township	1	Wednesday	School holiday	M	2	[00,06)	1	4	1	0			0		7	3	0	0	4	12	0	0	5	17	0.408993	high	15.1	12.2	0.462938	4.36462	2.02055
8_1164_501	8_1164_501_2	Township	2	Thursday	School holiday	M	2	[00,06)	1	4	1	0			0		8	5	0	0	3	13	0	0	4	17	0.408993	high	15.1	12.2	0.462938	4.36462	2.02055
8_117_501	8_117_501_1	Township	1	Thursday	School holiday	M	66	[60,100)	0	1	1	0			0		1	1	0	0	0	17	0	0	0	17	0.577216	high	17.9	36.8	0.91646	4.36462	4
8_117_501	8_117_501_2	Township	2	Friday	School holiday	M	66	[60,100)	0	1	1	0			0		1	1	0	0	0	17	0	0	0	17	0.577216	high	17.9	36.8	0.91646	4.36462	4
8_117_601	8_117_601_1	Township	1	Tuesday	Weekday	F	3	[00,06)	1	3	1	0			0		11	11	0	0	0	17	0	0	0	17	0.577216	high	12.4	4.5	0.462938	4.36462	2.02055
8_117_601	8_117_601_2	Township	2	Wednesday	Weekday	F	3	[00,06)	1	3	1	0			0		12	12	0	0	0	17	0	0	0	17	0.577216	high	12.4	4.5	0.462938	4.36462	2.02055
8_120_202	8_120_202_1	Township	1	Sunday	Weekend	F	9	[06,19)	1	4	1	1	Primary	43	0		17	13	0	0	4	11	0	0	6	17	0.577216	high	17.9	36.8	1.03392	4.36462	4.51266
8_120_202	8_120_202_2	Township	2	Monday	School holiday	F	9	[06,19)	1	4	1	1	Primary	43	0		22	16	0	0	6	14	0	0	3	17	0.577216	high	17.9	36.8	1.03392	4.36462	4.51266
8_146_1	8_146_1_1	Township	1	Wednesday	Weekday	F	63	[60,100)	0	6	0	0			0		5	5	0	0	0	13	0	0	4	17	0.887379	high	19.7	77.8	0.98936	4.36462	4.31818
8_146_1	8_146_1_2	Township	2	Thursday	School holiday	F	63	[60,100)	0	6	0	0			0		15	8	0	0	7	14.5	0	0	2.5	17	0.887379	high	19.7	77.8	0.98936	4.36462	4.31818
8_147_435	8_147_435_1	Township	1	Saturday	Weekend	F	5	[00,06)	1	7	0	1			0		7	6	0	0	0	12	0	0	5	17	1.18384	high	19.7	77.8	1.03392	4.36462	4.51266
8_147_435	8_147_435_2	Township	2	Sunday	Weekend	F	5	[00,06)	1	7	0	1			0		6	3	0	0	2	10	0	0	7	17	1.18384	high	19.7	77.8	1.03392	4.36462	4.51266
8_165_102	8_165_102_1	Township	1	Sunday	Weekend	M	10	[06,19)	1	4	1	1	Primary				7	4	0	0	3	13	0	0	4	17	1.72941	high	19.7	77.8	1.51845	4.36462	6.62745
8_165_102	8_165_102_2	Township	2	Monday	School holiday	M	10	[06,19)	1	4	1	1	Primary				8	5	0	0	3	12	0	0	5	17	1.72941	high	19.7	77.8	1.51845	4.36462	6.62745
8_171_2	8_171_2_1	Township	1	Saturday	Weekend	M	35	[19,60)	0	3	0	0			0		6	5	0	0	1	17	0	0	0	17	1.56497	high	17.9	36.8	1.14188	4.36462	4.98387
8_171_2	8_171_2_2	Township	2	Sunday	Weekend	M	35	[19,60)	0	3	0	0			0		4	4	0	0	0	17	0	0	0	17	1.56497	high	17.9	36.8	1.14188	4.36462	4.98387
8_191_605	8_191_605_1	Township	1	Sunday	Weekend	M	2	[00,06)	1	3	1	0			0		8	6	0	0	2	13	0	0	4	17	3.01853	high	17.9	36.8	0.462938	4.36462	2.02055
8_191_605	8_191_605_2	Township	2	Monday	School holiday	M	2	[00,06)	1	3	1	0			0		8	7	0	0	0	17	0	0	0	17	3.01853	high	17.9	36.8	0.462938	4.36462	2.02055
8_200_1	8_200_1_1	Township	1	Monday	Weekday	M	59	[60,100)	0	1	1	0			0		13	7	0	0	6	17	0	0	0	17	2.25626	high	19.7	77.8	1.92838	4.36462	8.41667
8_200_1	8_200_1_2	Township	2	Tuesday	Weekday	M	59	[60,100)	0	1	1	0			0		12	8	0	0	4	8	0	0	9	17	2.25626	high	19.7	77.8	1.92838	4.36462	8.41667
8_200_601	8_200_601_1	Township	1	Sunday	Weekend	F	0	[00,06)	1	7	0	0			0		15	0	0	0	14	1	0	0	16	17	2.25626	high	19.7	77.8	0.462938	4.36462	2.02055
8_200_601	8_200_601_2	Township	2	Monday	School holiday	F	0	[00,06)	1	7	0	0			0		13	0	0	0	12	0	0	0	17	17	2.25626	high	19.7	77.8	0.462938	4.36462	2.02055
8_2001_501	8_2001_501_1	Township	1	Thursday	Weekday	M	35	[19,60)	0	4	1	0					19	11	0	0	8	14	0	0	3	17	2.70837	high	12.4	4.5	1.14188	4.36462	4.98387
8_2001_501	8_2001_501_2	Township	2	Friday	Weekday	M	35	[19,60)	0	4	1	0					29	13	0	0	16	14	0	0	3	17	2.70837	high	12.4	4.5	1.14188	4.36462	4.98387
8_2009_507	8_2009_507_1	Township	1	Wednesday	School holiday		2	[00,06)	1	6	1	0			0		15	9	0	0	5	17	0	0	0	17	0.499893	high	17.9	36.8	0.462938	4.36462	2.02055
8_2009_507	8_2009_507_2	Township	2	Thursday	School holiday		2	[00,06)	1	6	1	0			0		11	11	0	0	0	17	0	0	0	17	0.499893	high	17.9	36.8	0.462938	4.36462	2.02055
8_2030_601	8_2030_601_1	Township	1	Wednesday	School holiday		4	[00,06)	1	4	1	1		23	0		5	4	0	0	0	17	0	0	0	17	2.33984	high	17.9	36.8	0.462938	4.36462	2.02055
8_2030_601	8_2030_601_2	Township	2	Thursday	School holiday		4	[00,06)	1	4	1	1		23	0		5	4	0	0	0	17	0	0	0	17	2.33984	high	17.9	36.8	0.462938	4.36462	2.02055
8_2038_431	8_2038_431_1	Township	1	Friday	School holiday		2	[00,06)	1	3	1	0			0		8	3	0	0	4	11	0	0	6	17	1.35386	high	17.9	36.8	0.462938	4.36462	2.02055
8_2038_431	8_2038_431_2	Township	2	Saturday	Weekend		2	[00,06)	1	3	1	0			0		5	2	0	0	3	11	0	0	6	17	1.35386	high	17.9	36.8	0.462938	4.36462	2.02055
8_2039_602	8_2039_602_1	Township	1	Tuesday	School holiday	F	2	[00,06)	1	5	0	0			0		8	7	0	0	1	12	0	0	5	17	2.87168	high	17.9	36.8	0.462938	4.36462	2.02055
8_2039_602	8_2039_602_2	Township	2	Wednesday	School holiday	F	2	[00,06)	1	5	0	0			0		6	5	0	0	1	7	0	0	10	17	2.87168	high	17.9	36.8	0.462938	4.36462	2.02055
8_2049_403	8_2049_403_1	Township	1	Wednesday	School holiday	M	25	[19,60)	0	5	0	0			0		4	3	0	0	1	12	0	0	5	17	2.10942	high	17.9	36.8	1.64331	4.36462	7.17241
8_2049_403	8_2049_403_2	Township	2	Thursday	School holiday	M	25	[19,60)	0	5	0	0			0		7	3	0	0	4	12	0	0	5	17	2.10942	high	17.9	36.8	1.64331	4.36462	7.17241
8_2051_431	8_2051_431_1	Township	1	Monday	School holiday	M	4	[00,06)	1	5	1	1		48	0		2	1	1	0	0	10	0	0	7	17	2.70837	high	17.9	36.8	0.462938	4.36462	2.02055
8_2051_431	8_2051_431_2	Township	2	Tuesday	School holiday	M	4	[00,06)	1	5	1	1		48	0		7	4	0	0	2	11	0	0	6	17	2.70837	high	17.9	36.8	0.462938	4.36462	2.02055
8_207_1	8_207_1_1	Township	1	Sunday	Weekend	F	52	[19,60)	0	1	1	0			1	50	13	9	0	0	4	14	0	0	3	17	0.899926	high	17.9	36.8	1.34345	4.36462	5.86364
8_207_1	8_207_1_2	Township	2	Monday	School holiday	F	52	[19,60)	0	1	1	0			1	50	27	8	0	17	2	6	0	11	0	17	0.899926	high	17.9	36.8	1.34345	4.36462	5.86364
8_2080_202	8_2080_202_1	Township	1	Tuesday	School holiday	M	64	[60,100)	1	6	1				1	5	9	6	0	0	3	17	0	0	0	17	3.31678	high	17.9	36.8	0.98936	4.36462	4.31818
8_2080_202	8_2080_202_2	Township	2	Wednesday	School holiday	M	64	[60,100)	1	6	1				1	5	4	4	0	0	0	11	0	6	0	17	3.31678	high	17.9	36.8	0.98936	4.36462	4.31818
8_2081_201	8_2081_201_1	Township	1	Thursday	School holiday	M	35	[19,60)	0	2	1	0			0		7	1	0	5	1	6	0	9	2	17	1.78035	high	17.9	36.8	1.14188	4.36462	4.98387
8_2081_201	8_2081_201_2	Township	2	Friday	School holiday	M	35	[19,60)	0	2	1	0			0		12	6	0	0	6	7	0	0	10	17	1.78035	high	17.9	36.8	1.14188	4.36462	4.98387
8_2086_501	8_2086_501_1	Township	1	Wednesday	Weekday	M	2	[00,06)	1	4	1	0			0		9	8	0	0	0	17	0	0	0	17	0.565308	high	12.4	4.5	0.462938	4.36462	2.02055
8_2086_501	8_2086_501_2	Township	2	Thursday	Weekday	M	2	[00,06)	1	4	1	0			0		11	11	0	0	0	17	0	0	0	17	0.565308	high	12.4	4.5	0.462938	4.36462	2.02055
8_2088_601	8_2088_601_1	Township	1	Friday	School holiday	M	19	[19,60)	0	4	0				0		6	5	0	0	1	17	0	0	0	17	-0.663435	low	17.9	36.8	1.13603	4.36462	4.95833
8_2088_601	8_2088_601_2	Township	2	Saturday	Weekend	M	19	[19,60)	0	4	0				0		6	6	0	0	0	17	0	0	0	17	-0.663435	low	17.9	36.8	1.13603	4.36462	4.95833
8_2093_202	8_2093_202_1	Township	1	Thursday	Weekday	M	36	[19,60)	0	5	0	0			0		8	7	0	0	0	17	0	0	0	17	1.42416	high	12.4	4.5	1.14188	4.36462	4.98387
8_2093_202	8_2093_202_2	Township	2	Friday	Weekday	M	36	[19,60)	0	5	0	0			0		15	3	0	0	12	11	0	0	6	17	1.42416	high	12.4	4.5	1.14188	4.36462	4.98387
8_2097_201	8_2097_201_1	Township	1	Friday	Weekday	M	35	[19,60)	0	5	1	0			1	3	19	7	0	12	0	10	0	7	0	17	1.26851	high	12.4	4.5	1.14188	4.36462	4.98387
8_2097_201	8_2097_201_2	Township	2	Saturday	Weekend	M	35	[19,60)	0	5	1	0			1	3	9	4	0	2	3	10	0	7	0	17	1.26851	high	12.4	4.5	1.14188	4.36462	4.98387
8_2102_201	8_2102_201_1	Township	1	Thursday	Weekday	M	46	[19,60)	0	1	1	0			0		6	6	0	0	0	17	0	0	0	17	0.648186	high	12.4	4.5	0.702287	4.36462	3.06522
8_2102_201	8_2102_201_2	Township	2	Friday	Weekday	M	46	[19,60)	0	1	1	0			0		6	6	0	0	0	17	0	0	0	17	0.648186	high	12.4	4.5	0.702287	4.36462	3.06522
8_2117_202	8_2117_202_1	Township	1	Thursday	School holiday	M	37	[19,60)	0	2	1	0			0		4	2	0	0	2	11.5	0	3.5	2	17	2.94265	high	17.9	36.8	1.14188	4.36462	4.98387
8_2117_202	8_2117_202_2	Township	2	Friday	School holiday	M	37	[19,60)	0	2	1	0			0		14	4	0	0	10	10.5	0	0	6.5	17	2.94265	high	17.9	36.8	1.14188	4.36462	4.98387
8_2119_431	8_2119_431_1	Township	1	Wednesday	School holiday	F	3	[00,06)	1	3	0	0			0		5	1	1	0	2	8	0	0	9	17	1.87513	high	17.9	36.8	0.462938	4.36462	2.02055
8_2119_431	8_2119_431_2	Township	2	Thursday	School holiday	F	3	[00,06)	1	3	0	0			0		5	2	0	0	2	9	0	0	8	17	1.87513	high	17.9	36.8	0.462938	4.36462	2.02055
8_2121_402	8_2121_402_1	Township	1	Monday	Weekday	F	22	[19,60)	0	9	0	0			0		9	9	0	0	0	11	3	0	3	17	-0.0431092	medium	12.4	4.5	1.27361	4.36462	5.55882
8_2121_402	8_2121_402_2	Township	2	Tuesday	Weekday	F	22	[19,60)	0	9	0	0			0		12	8	0	0	3	10	0	0	7	17	-0.0431092	medium	12.4	4.5	1.27361	4.36462	5.55882
8_2122_201	8_2122_201_1	Township	1	Thursday	Weekday	M	39	[19,60)	0	2	1	0			1	1	15	3	0	12	0	9	0	8	0	17	1.79225	high	12.4	4.5	1.14188	4.36462	4.98387
8_2122_201	8_2122_201_2	Township	2	Friday	Weekday	M	39	[19,60)	0	2	1	0			1	1	17	9	0	7	0	6	0	11	0	17	1.79225	high	12.4	4.5	1.14188	4.36462	4.98387
8_2141_601	8_2141_601_1	Township	1	Thursday	School holiday	M	5	[00,06)	1	6	0	0			0		22	20	0	0	2	11	0	0	6	17	0.958349	high	17.9	36.8	1.03392	4.36462	4.51266
8_2141_601	8_2141_601_2	Township	2	Friday	School holiday	M	5	[00,06)	1	6	0	0			0		14	12	0	0	2	15	0	0	2	17	0.958349	high	17.9	36.8	1.03392	4.36462	4.51266
8_2150_301	8_2150_301_1	Township	1	Thursday	School holiday	F	6	[06,19)	1	3	1	0			0		8	6	0	0	1	17	0	0	0	17	0.565308	high	19.7	77.8	1.03392	4.36462	4.51266
8_2150_301	8_2150_301_2	Township	2	Friday	School holiday	F	6	[06,19)	1	3	1	0			0		12	10	0	0	1	14	0	0	3	17	0.565308	high	19.7	77.8	1.03392	4.36462	4.51266
8_2151_201	8_2151_201_1	Township	1	Monday	Weekday	M	32	[60,100)	1	5	0	0			0		8	6	0	0	2	13	0	0	4	17	-2.29636	low	19.7	77.8	0.96052	4.36462	4.19231
8_2151_201	8_2151_201_2	Township	2	Tuesday	Weekday	M	32	[60,100)	1	5	0	0			0		6	6	0	0	0					11	-2.29636	low	19.7	77.8	0.96052	4.36462	4.19231
8_2156_203	8_2156_203_1	Township	1	Monday	Weekday	F	32	[19,60)	0	1	1				1		11	0	0	0	11	4	0	0	13	17	1.9461	high	19.7	77.8	0.96052	4.36462	4.19231
8_2156_203	8_2156_203_2	Township	2	Tuesday	Weekday	F	32	[19,60)	0	1	1				1		11	0	0	0	11	3	0	0	14	17	1.9461	high	19.7	77.8	0.96052	4.36462	4.19231
8_2184_202	8_2184_202_1	Township	1	Wednesday	Weekday	M	35	[19,60)	0	4	1	0			0		38	18	7	2	11	4.5	0	9	3.5	17	1.04302	high	19.7	77.8	1.14188	4.36462	4.98387
8_2184_202	8_2184_202_2	Township	2	Thursday	School holiday	M	35	[19,60)	0	4	1	0			0		14	8	5	0	1	5	0	0	12	17	1.04302	high	19.7	77.8	1.14188	4.36462	4.98387
8_2184_204	8_2184_204_1	Township	1	Thursday	School holiday	F	11	[06,19)	1	4	1	1	Primary	47	0		6	4	2	0	0	7	0	0	10	17	1.04302	high	19.7	77.8	1.51845	4.36462	6.62745
8_2184_204	8_2184_204_2	Township	2	Friday	School holiday	F	11	[06,19)	1	4	1	1	Primary	47	0		2	2	0	0	0	8	0	0	9	17	1.04302	high	19.7	77.8	1.51845	4.36462	6.62745
8_2185_204	8_2185_204_1	Township	1	Tuesday	Weekday	M	8	[19,60)	0	4	0	0			0		25	8	0	0	16	9.5	0	0	7.5	17	3.01853	high	12.4	4.5	1.03392	4.36462	4.51266
8_2185_204	8_2185_204_2	Township	2	Wednesday	Weekday	M	8	[19,60)	0	4	0	0			0		36	12	0	0	24	8	0	0	9	17	3.01853	high	12.4	4.5	1.03392	4.36462	4.51266
8_2187_602	8_2187_602_1	Township	1	Monday	Weekday	M	0	[00,06)	1	3	0	0			0		23	2	0	0	21	10.5	0	0	6.5	17	-0.36518	low	19.7	77.8	0.462938	4.36462	2.02055
8_2187_602	8_2187_602_2	Township	2	Tuesday	Weekday	M	0	[00,06)	1	3	0	0			0		5	0	0	0	4	17	0	0	0	17	-0.36518	low	19.7	77.8	0.462938	4.36462	2.02055
8_2187_604	8_2187_604_1	Township	1	Tuesday	Weekday		19	[19,60)	0	4	0	1	Secondary	58	0		29	7	19	0	3	6.66667	9.66667	0	0.666667	17	-0.36518	low	19.7	77.8	1.13603	4.36462	4.95833
8_2187_604	8_2187_604_2	Township	2	Wednesday	Weekday		19	[19,60)	0	4	0	1	Secondary	58	0		16	4	7	0	4	8	5	0	4	17	-0.36518	low	19.7	77.8	1.13603	4.36462	4.95833
8_219_201	8_219_201_1	Township	1	Saturday	Weekend	M	34	[19,60)	0	7	0	0			0		9	8	0	0	0	17	0	0	0	17	1.49512	high	12.4	4.5	0.96052	4.36462	4.19231
8_219_201	8_219_201_2	Township	2	Sunday	Weekend	M	34	[19,60)	0	7	0	0			0		8	8	0	0	0	17	0	0	0	17	1.49512	high	12.4	4.5	0.96052	4.36462	4.19231
8_2190_202	8_2190_202_1	Township	1	Tuesday	School holiday	F	15	[06,19)	0	3	0	1	Secondary	52	0		7	2	0	1	0					14	0.565308	high	17.9	36.8	1.13603	4.36462	4.95833
8_2190_202	8_2190_202_2	Township	2	Wednesday	School holiday	F	15	[06,19)	0	3	0	1	Secondary	52	0		7	7	0	0	0					6	0.565308	high	17.9	36.8	1.13603	4.36462	4.95833
8_2211_201	8_2211_201_1	Township	1	Saturday	Weekend	M	49	[19,60)	0	2	1	0			0		2	1	0	0	0	17	0	0	0	17	-0.282302	medium	15.1	12.2	0.702287	4.36462	3.06522
8_2211_201	8_2211_201_2	Township	2	Sunday	Weekend	M	49	[19,60)	0	2	1	0			0		15	1	0	0	14	11.5	0	0	5.5	17	-0.282302	medium	15.1	12.2	0.702287	4.36462	3.06522
8_2229_301	8_2229_301_1	Township	1	Wednesday	Weekday	M	30	[06,19)	1	3	1	0			1	3	3	2	0	0	1	3.5	0	0	13.5	17	2.55452	high	12.4	4.5	0.96052	4.36462	4.19231
8_2229_301	8_2229_301_2	Township	2	Thursday	Weekday	M	30	[06,19)	1	3	1	0			1	3	5	0	0	0	5	0	0	0	17	17	2.55452	high	12.4	4.5	0.96052	4.36462	4.19231
8_2236_202	8_2236_202_1	Township	1	Tuesday	Weekday	M	21	[06,19)	1	5	0	1	Primary	52	0		15	7	0	0	8	13	0	0	4	17	2.25626	high	12.4	4.5	1.27361	4.36462	5.55882
8_2236_202	8_2236_202_2	Township	2	Wednesday	Weekday	M	21	[06,19)	1	5	0	1	Primary	52	0		15	3	0	0	12	11	0	0	6	17	2.25626	high	12.4	4.5	1.27361	4.36462	5.55882
8_2236_431	8_2236_431_1	Township	1	Monday	Weekday	M	4	[00,06)	1	6	0	0			0		6	6	0	0	0	17	0	0	0	17	2.25626	high	12.4	4.5	0.462938	4.36462	2.02055
8_2236_431	8_2236_431_2	Township	2	Tuesday	Weekday	M	4	[00,06)	1	6	0	0			0		6	6	0	0	0	17	0	0	0	17	2.25626	high	12.4	4.5	0.462938	4.36462	2.02055
8_2239_201	8_2239_201_1	Township	1	Wednesday	Weekday	M	34	[19,60)	0	3	1	0			1	25	12	12	0	0	0	17	0	0	0	17	4.24936	high	19.7	77.8	0.96052	4.36462	4.19231
8_2239_201	8_2239_201_2	Township	2	Thursday	School holiday	M	34	[19,60)	0	3	1	0			1	25	17	13	0	0	4	15	0	0	2	17	4.24936	high	19.7	77.8	0.96052	4.36462	4.19231
8_2241_401	8_2241_401_1	Township	1	Wednesday	School holiday	M	31	[19,60)	0	4	1	0			1	60	8	5	0	3	0	9	0	8	0	17	2.6374	high	17.9	36.8	0.96052	4.36462	4.19231
8_2241_401	8_2241_401_2	Township	2	Thursday	School holiday	M	31	[19,60)	0	4	1	0			1	60	3	3	0	0	0	17	0	0	0	17	2.6374	high	17.9	36.8	0.96052	4.36462	4.19231
8_225_1	8_225_1_1	Township	1	Monday	School holiday	F	54	[19,60)	0	1	1	0			1	50	9	5	0	4	0	10	0	7	0	17	2.25626	high	17.9	36.8	1.34345	4.36462	5.86364
8_225_1	8_225_1_2	Township	2	Tuesday	School holiday	F	54	[19,60)	0	1	1	0			1	50	15	3	0	0	12	10	0	0	7	17	2.25626	high	17.9	36.8	1.34345	4.36462	5.86364
8_2250_602	8_2250_602_1	Township	1	Wednesday	School holiday		20	[19,60)	0	5	0	0			1		11	4	0	7	0	7	0	10	0	17	2.26007	high	17.9	36.8	1.27361	4.36462	5.55882
8_2250_602	8_2250_602_2	Township	2	Thursday	School holiday		20	[19,60)	0	5	0	0			1		8	2	0	6	0	6	0	11	0	17	2.26007	high	17.9	36.8	1.27361	4.36462	5.55882
8_2260_202	8_2260_202_1	Township	1	Thursday	School holiday	M	18	[06,19)	0	4	1	0			0		9	6	0	0	3	16	0	0	1	17	1.72061	high	15.1	12.2	1.13603	4.36462	4.95833
8_2260_202	8_2260_202_2	Township	2	Friday	School holiday	M	18	[06,19)	0	4	1	0			0		9	3	0	0	6	13	0	0	4	17	1.72061	high	15.1	12.2	1.13603	4.36462	4.95833
8_2268_201	8_2268_201_1	Township	1	Sunday	Weekend	F	30	[19,60)	0	5	0	0			1	51	6	6	0	0	0	10	0	0	7	17	2.32723	high	17.9	36.8	0.96052	4.36462	4.19231
8_2268_201	8_2268_201_2	Township	2	Monday	School holiday	F	30	[19,60)	0	5	0	0			1	51	20	5	0	13	2	10	0	7	0	17	2.32723	high	17.9	36.8	0.96052	4.36462	4.19231
8_2269_205	8_2269_205_1	Township	1	Saturday	Weekend	F	12	[06,19)	1	5	1	0			0		10	6	0	0	4	12	0	0	5	17	1.9461	high	17.9	36.8	1.51845	4.36462	6.62745
8_2269_205	8_2269_205_2	Township	2	Sunday	Weekend	F	12	[06,19)	1	5	1	0			0		11	9	0	0	2	12	0	0	5	17	1.9461	high	17.9	36.8	1.51845	4.36462	6.62745
8_2270_207	8_2270_207_1	Township	1	Monday	School holiday		56	[19,60)	0	5	0	0			0		6	4	0	0	2	3	0	0	14	17	1.1266	high	17.9	36.8	1.92838	4.36462	8.41667
8_2270_207	8_2270_207_2	Township	2	Tuesday	School holiday		56	[19,60)	0	5	0	0			0		6	2	0	0	4	1	0	0	16	17	1.1266	high	17.9	36.8	1.92838	4.36462	8.41667
8_2284_301	8_2284_301_1	Township	1	Monday	School holiday	M	26	[19,60)	0	5	1	0			0		4	4	0	0	0	17	0	0	0	17	2.32723	high	17.9	36.8	1.64331	4.36462	7.17241
8_2284_301	8_2284_301_2	Township	2	Tuesday	School holiday	M	26	[19,60)	0	5	1	0			0		4	4	0	0	0	17	0	0	0	17	2.32723	high	17.9	36.8	1.64331	4.36462	7.17241
8_2286_202	8_2286_202_1	Township	1	Tuesday	School holiday	F	11	[06,19)	1	5	1	0	Primary	38	0		6	6	0	0	0	12.5	0	0	4.5	17	-1.5557	low	17.9	36.8	1.51845	4.36462	6.62745
8_2286_202	8_2286_202_2	Township	2	Wednesday	School holiday	F	11	[06,19)	1	5	1	0	Primary	38	0		4	4	0	0	0	13.5	0	0	3.5	17	-1.5557	low	17.9	36.8	1.51845	4.36462	6.62745
8_2286_601	8_2286_601_1	Township	1	Saturday	Weekend	F	0	[00,06)	1	5	1	0			0		7	5	0	0	2	11.5	0	0	5.5	17	-1.5557	low	17.9	36.8	0.462938	4.36462	2.02055
8_2286_601	8_2286_601_2	Township	2	Sunday	Weekend	F	0	[00,06)	1	5	1	0			0		9	5	0	0	4	15	0	0	2	17	-1.5557	low	17.9	36.8	0.462938	4.36462	2.02055
8_2312_604	8_2312_604_1	Township	1	Monday	School holiday	M	0	[00,06)	1	9	0				0		7	6	0	0	0	17	0	0	0	17	2.25626	high	17.9	36.8	0.462938	4.36462	2.02055
8_2312_604	8_2312_604_2	Township	2	Tuesday	School holiday	M	0	[00,06)	1	9	0				0		9	9	0	0	0	17	0	0	0	17	2.25626	high	17.9	36.8	0.462938	4.36462	2.02055
8_2318_202	8_2318_202_1	Township	1	Wednesday	School holiday	F	19	[19,60)	0	1	1	0			1	60	9	3	0	6	0	10	0	7	0	17	1.73142	high	17.9	36.8	1.13603	4.36462	4.95833
8_2318_202	8_2318_202_2	Township	2	Thursday	School holiday	F	19	[19,60)	0	1	1	0			1	60	19	0	0	0	19	0	0	0	17	17	1.73142	high	17.9	36.8	1.13603	4.36462	4.95833
8_2343_201	8_2343_201_1	Township	1	Saturday	Weekend	F	56	[19,60)	0	3	1	0			0		7	7	0	0	0	17	0	0	0	17	-1.02787	low	15.1	12.2	1.92838	4.36462	8.41667
8_2343_201	8_2343_201_2	Township	2	Sunday	Weekend	F	56	[19,60)	0	3	1	0			0		7	6	0	0	0	17	0	0	0	17	-1.02787	low	15.1	12.2	1.92838	4.36462	8.41667
8_2345_601	8_2345_601_1	Township	1	Tuesday	School holiday	M	0	[00,06)	1	8	0	0			0		13	9	0	0	4	12	0	0	5	17	-2.09337	low	17.9	36.8	0.462938	4.36462	2.02055
8_2345_601	8_2345_601_2	Township	2	Wednesday	School holiday	M	0	[00,06)	1	8	0	0			0		12	7	0	0	3	12	0	0	5	17	-2.09337	low	17.9	36.8	0.462938	4.36462	2.02055
8_2353_431	8_2353_431_1	Township	1	Thursday	Weekday	M	43	[06,19)	1	2	1	1	Secondary	53	0		15	0	0	0	1	7	10	0	0	17	-0.280506	medium	15.1	12.2	1.0883	4.36462	4.75
8_2353_431	8_2353_431_2	Township	2	Friday	Weekday	M	43	[06,19)	1	2	1	1	Secondary	53	0		13	0	0	0	0	7	10	0	0	17	-0.280506	medium	15.1	12.2	1.0883	4.36462	4.75
8_236_602	8_236_602_1	Township	1	Monday	School holiday	M	17	[06,19)	0	6	0	0			0		5	4	0	0	1	11	0	0	6	17	4.54762	high	17.9	36.8	1.13603	4.36462	4.95833
8_236_602	8_236_602_2	Township	2	Tuesday	School holiday	M	17	[06,19)	0	6	0	0			0		4	4	0	0	0	15	0	0	2	17	4.54762	high	17.9	36.8	1.13603	4.36462	4.95833
8_2382_602	8_2382_602_1	Township	1	Saturday	Weekend	F	0	[00,06)	1	9	0	0			0		9	8	0	0	0	17	0	0	0	17	-0.0343128	medium	17.9	36.8	0.462938	4.36462	2.02055
8_2382_602	8_2382_602_2	Township	2	Sunday	Weekend	F	0	[00,06)	1	9	0	0			0		8	8	0	0	0	17	0	0	0	17	-0.0343128	medium	17.9	36.8	0.462938	4.36462	2.02055
8_2391_303	8_2391_303_1	Township	1	Sunday	Weekend	M	14	[06,19)	0	9	0	1	Primary	36	0		9	3	0	0	6	15	0	0	2	17	0.643278	high	17.9	36.8	1.51845	4.36462	6.62745
8_2391_303	8_2391_303_2	Township	2	Monday	School holiday	M	14	[06,19)	0	9	0	1	Primary	36	0		20	6	6	0	8	7	10	0	0	17	0.643278	high	17.9	36.8	1.51845	4.36462	6.62745
8_2397_501	8_2397_501_1	Township	1	Saturday	Weekend	F	4	[00,06)	1	3	1	1		38	0		9	6	1	0	1	15	0	0	2	17	0.643278	high	15.1	12.2	0.462938	4.36462	2.02055
8_2397_501	8_2397_501_2	Township	2	Sunday	Weekend	F	4	[00,06)	1	3	1	1		38	0		10	5	0	0	5	13	0	0	4	17	0.643278	high	15.1	12.2	0.462938	4.36462	2.02055
8_2406_301	8_2406_301_1	Township	1	Sunday	Weekend	M	37	[19,60)	0	6	0	0			0		36	13	0	0	23	10.5	0	0	6.5	17	-0.663435	low	17.9	36.8	1.14188	4.36462	4.98387
8_2406_301	8_2406_301_2	Township	2	Monday	School holiday	M	37	[19,60)	0	6	0	0			0		21	8	0	0	13	10.5	0	0	6.5	17	-0.663435	low	17.9	36.8	1.14188	4.36462	4.98387
8_2407_401	8_2407_401_1	Township	1	Friday	School holiday	M	24	[19,60)	0	3	1	0			1		4	3	0	0	1	16.5	0	0	0.5	17	0.0278606	medium	17.9	36.8	1.27361	4.36462	5.55882
8_2407_401	8_2407_401_2	Township	2	Saturday	Weekend	M	24	[19,60)	0	3	1	0			1		12	5	0	0	7	12	0	0	5	17	0.0278606	medium	17.9	36.8	1.27361	4.36462	5.55882
8_2414_205	8_2414_205_1	Township	1	Wednesday	School holiday	M	15	[06,19)	0	6	1	1	Secondary	39	0		15	7	0	0	8	11	0	0	6	17	0.0474679	medium	17.9	36.8	1.13603	4.36462	4.95833
8_2414_205	8_2414_205_2	Township	2	Thursday	School holiday	M	15	[06,19)	0	6	1	1	Secondary	39	0		15	7	0	0	8	10	0	0	7	17	0.0474679	medium	17.9	36.8	1.13603	4.36462	4.95833
8_2418_602	8_2418_602_1	Township	1	Sunday	Weekend	M	0	[00,06)	1	6	1	0			0		11	8	0	0	3	12	0	0	5	17	-0.650827	low	19.7	77.8	0.462938	4.36462	2.02055
8_2418_602	8_2418_602_2	Township	2	Monday	School holiday	M	0	[00,06)	1	6	1	0			0		20	7	0	0	12	9	0	0	8	17	-0.650827	low	19.7	77.8	0.462938	4.36462	2.02055
8_242_432	8_242_432_1	Township	1	Thursday	School holiday	F	22	[19,60)	0	2	1	0			1		3	0	0	0	3	12	0	0	5	17	1.79925	high	17.9	36.8	1.27361	4.36462	5.55882
8_242_432	8_242_432_2	Township	2	Friday	School holiday	F	22	[19,60)	0	2	1	0			1		7	3	0	0	4	9	0	0	8	17	1.79925	high	17.9	36.8	1.27361	4.36462	5.55882
8_2424_202	8_2424_202_1	Township	1	Saturday	Weekend	M	10	[06,19)	1	2	1	1	Primary	52	1	1	13	9	0	0	4	11	0	0	6	17	-0.353272	medium	15.1	12.2	1.51845	4.36462	6.62745
8_2424_202	8_2424_202_2	Township	2	Sunday	Weekend	M	10	[06,19)	1	2	1	1	Primary	52	1	1	35	2	0	0	33	5	0	0	12	17	-0.353272	medium	15.1	12.2	1.51845	4.36462	6.62745
8_2541_206	8_2541_206_1	Township	1	Wednesday	School holiday	F	12	[06,19)	1	4	0	1	Primary	36	0		8	1	5	0	2	3	13	0	1	17	-2.62815	low	17.9	36.8	1.51845	4.36462	6.62745
8_2541_206	8_2541_206_2	Township	2	Thursday	School holiday	F	12	[06,19)	1	4	0	1	Primary	36	0		13	1	0	0	12	6	0	0	11	17	-2.62815	low	17.9	36.8	1.51845	4.36462	6.62745
8_2542_601	8_2542_601_1	Township	1	Thursday	School holiday	M	12	[06,19)	0	3	0	1	Primary	43	0		23	21	0	0	2	13	0	0	4	17	-4.96494	low	19.7	77.8	1.51845	4.36462	6.62745
8_2542_601	8_2542_601_2	Township	2	Friday	School holiday	M	12	[06,19)	0	3	0	1	Primary	43	0		15	15	0	0	0	17	0	0	0	17	-4.96494	low	19.7	77.8	1.51845	4.36462	6.62745
8_2543_431	8_2543_431_1	Township	1	Wednesday	School holiday	F	18	[06,19)	0	1	1	1	Secondary	43	0		27	9	0	0	18	9	0	0	8	17	-2.02442	low	15.1	12.2	1.13603	4.36462	4.95833
8_2543_431	8_2543_431_2	Township	2	Thursday	School holiday	F	18	[06,19)	0	1	1	1	Secondary	43	0		15	6	0	0	9	8	0	0	9	17	-2.02442	low	15.1	12.2	1.13603	4.36462	4.95833
8_2545_601	8_2545_601_1	Township	1	Tuesday	School holiday	M	3	[00,06)	1	3	1	0			0		4	3	0	0	1	13	0	0	4	17	-0.353272	medium	17.9	36.8	0.462938	4.36462	2.02055
8_2545_601	8_2545_601_2	Township	2	Wednesday	School holiday	M	3	[00,06)	1	3	1	0			0		8	2	0	0	6	12.5	0	0	4.5	17	-0.353272	medium	17.9	36.8	0.462938	4.36462	2.02055
8_2552_431	8_2552_431_1	Township	1	Monday	School holiday	F	9	[06,19)	1	4	1	1	Primary	34	0		15	5	0	0	10	7.5	0	0	9.5	17	0.0278606	medium	17.9	36.8	1.03392	4.36462	4.51266
8_2552_431	8_2552_431_2	Township	2	Tuesday	School holiday	F	9	[06,19)	1	4	1	1	Primary	34	0		5	0	0	0	1	9	0	0	8	17	0.0278606	medium	17.9	36.8	1.03392	4.36462	4.51266
8_2556_202	8_2556_202_1	Township	1	Tuesday	Weekday	M	28	[19,60)	0	10	0	0			1	2	12	9	0	0	3	4	0	0	13	17	-2.01411	low	15.1	12.2	1.64331	4.36462	7.17241
8_2556_202	8_2556_202_2	Township	2	Wednesday	Weekday	M	28	[19,60)	0	10	0	0			1	2	11	9	0	0	2	6	0	0	11	17	-2.01411	low	15.1	12.2	1.64331	4.36462	7.17241
8_2565_301	8_2565_301_1	Township	1	Tuesday	School holiday	M	35	[06,19)	1	5	1	1	Primary	29	0		4	3	0	0	0	17	0	0	0	17	-2.76895	low	17.9	36.8	1.14188	4.36462	4.98387
8_2565_301	8_2565_301_2	Township	2	Wednesday	School holiday	M	35	[06,19)	1	5	1	1	Primary	29	0		1	0	0	0	0					0	-2.76895	low	17.9	36.8	1.14188	4.36462	4.98387
8_2566_204	8_2566_204_1	Township	1	Monday	School holiday	M	20	[19,60)	0	5	0	1	Secondary	47	0		11	6	0	0	5	12	0	0	5	17	1.40554	high	17.9	36.8	1.27361	4.36462	5.55882
8_2566_204	8_2566_204_2	Township	2	Tuesday	School holiday	M	20	[19,60)	0	5	0	1	Secondary	47	0		12	6	0	0	6	14	0	0	3	17	1.40554	high	17.9	36.8	1.27361	4.36462	5.55882
8_2578_402	8_2578_402_1	Township	1	Friday	Weekday	M	23	[19,60)	0	4	1	0			0		13	8	0	0	3	13	0	0	4	17	0.408993	high	12.7	6.6	1.27361	4.36462	5.55882
8_2578_402	8_2578_402_2	Township	2	Saturday	Weekend	M	23	[19,60)	0	4	1	0			0		16	7	0	0	2	10	0	0	7	17	0.408993	high	12.7	6.6	1.27361	4.36462	5.55882
8_2578_431	8_2578_431_1	Township	1	Friday	Weekday	F	6	[06,19)	1	4	1	1	Primary	40	0		12	6	1	0	1	8	5	0	4	17	0.408993	high	12.7	6.6	1.03392	4.36462	4.51266
8_2578_431	8_2578_431_2	Township	2	Saturday	Weekend	F	6	[06,19)	1	4	1	1	Primary	40	0		11	7	0	0	4	11	0	0	6	17	0.408993	high	12.7	6.6	1.03392	4.36462	4.51266
8_2584_205	8_2584_205_1	Township	1	Sunday	Weekend	M	10	[06,19)	1	7	0	1	Primary	43	0		9	6	0	0	3	5	0	0	12	17	-1.5557	low	15.1	12.2	1.51845	4.36462	6.62745
8_2584_205	8_2584_205_2	Township	2	Monday	School holiday	M	10	[06,19)	1	7	0	1	Primary	43	0		8	0	0	0	0	10	0	0	7	17	-1.5557	low	15.1	12.2	1.51845	4.36462	6.62745
8_2590_202	8_2590_202_1	Township	1	Monday	School holiday	M	49	[19,60)	0	3	0	0			0		8	4	0	0	4	10	0	0	7	17	0.408993	high	15.1	12.2	0.702287	4.36462	3.06522
8_2590_202	8_2590_202_2	Township	2	Tuesday	Weekday	M	49	[19,60)	0	3	0	0			0		10	8	0	0	2	9	0	0	8	17	0.408993	high	15.1	12.2	0.702287	4.36462	3.06522
8_2592_601	8_2592_601_1	Township	1	Wednesday	Weekday	M	1	[00,06)	1	6	1	0			0		8	8	0	0	0	11	0	0	6	17	-4.42928	low	15.1	12.2	0.462938	4.36462	2.02055
8_2592_601	8_2592_601_2	Township	2	Thursday	Weekday	M	1	[00,06)	1	6	1	0			0		6	6	0	0	0	10	0	0	7	17	-4.42928	low	15.1	12.2	0.462938	4.36462	2.02055
8_2594_207	8_2594_207_1	Township	1	Monday	School holiday	F	33	[19,60)	0	9	0				1		8	7	0	0	1	9	0	0	8	17	0.262146	medium	15.1	12.2	0.96052	4.36462	4.19231
8_2594_207	8_2594_207_2	Township	2	Tuesday	Weekday	F	33	[19,60)	0	9	0				1		13	11	0	0	2	6	0	0	11	17	0.262146	medium	15.1	12.2	0.96052	4.36462	4.19231
8_2599_206	8_2599_206_1	Township	1	Friday	Weekday	M	13	[06,19)	1	4	1	1	Secondary	46	0		8	3	5	0	0	6	10	0	1	17	0.0278606	medium	15.1	12.2	1.51845	4.36462	6.62745
8_2599_206	8_2599_206_2	Township	2	Saturday	Weekend	M	13	[06,19)	1	4	1	1	Secondary	46	0		8	3	0	0	5	8	0	0	9	17	0.0278606	medium	15.1	12.2	1.51845	4.36462	6.62745
8_2600_431	8_2600_431_1	Township	1	Monday	School holiday	M	9	[06,19)	1	3	1	1	Primary	41	0		9	6	0	0	3	11	0	0	6	17	-0.0550172	medium	15.1	12.2	1.03392	4.36462	4.51266
8_2600_431	8_2600_431_2	Township	2	Tuesday	Weekday	M	9	[06,19)	1	3	1	1	Primary	41	0		13	6	0	0	7	11	0	0	6	17	-0.0550172	medium	15.1	12.2	1.03392	4.36462	4.51266
8_2601_601	8_2601_601_1	Township	1	Sunday	Weekend		2	[00,06)	1	7	1	0			0		17	15	0	0	1	17	0	0	0	17	-1.42861	low	19.7	77.8	0.462938	4.36462	2.02055
8_2601_601	8_2601_601_2	Township	2	Monday	School holiday		2	[00,06)	1	7	1	0			0		11	9	0	0	2	13	0	0	4	17	-1.42861	low	19.7	77.8	0.462938	4.36462	2.02055
8_2606_601	8_2606_601_1	Township	1	Wednesday	Weekday	M	36	[00,06)	1	4	1	0			0		4	3	0	0	0	17	0	0	0	17	-1.42861	low	15.1	12.2	1.14188	4.36462	4.98387
8_2606_601	8_2606_601_2	Township	2	Thursday	Weekday	M	36	[00,06)	1	4	1	0			0		1	0	0	0	0	17	0	0	0	17	-1.42861	low	15.1	12.2	1.14188	4.36462	4.98387
8_2612_431	8_2612_431_1	Township	1	Wednesday	Weekday	F	5	[06,19)	1	9	0	1	Primary	46	0		15	8	7	0	0	11	6	0	0	17	-1.34394	low	15.1	12.2	1.03392	4.36462	4.51266
8_2612_431	8_2612_431_2	Township	2	Thursday	Weekday	F	5	[06,19)	1	9	0	1	Primary	46	0		14	9	5	0	0	11	6	0	0	17	-1.34394	low	15.1	12.2	1.03392	4.36462	4.51266
8_2613_433	8_2613_433_1	Township	1	Saturday	Weekend	M	18	[06,19)	1	4	1	1	Primary	50			10	8	0	0	2	10	0	0	7	17	-0.959893	low	15.1	12.2	1.13603	4.36462	4.95833
8_2613_433	8_2613_433_2	Township	2	Sunday	Weekend	M	18	[06,19)	1	4	1	1	Primary	50			10	7	0	0	3	8	0	0	9	17	-0.959893	low	15.1	12.2	1.13603	4.36462	4.95833
8_2621_601	8_2621_601_1	Township	1	Tuesday	Weekday	F	2	[00,06)	1	3	1	0			0		18	11	0	0	6	12	0	0	5	17	-1.86297	low	15.1	12.2	0.462938	4.36462	2.02055
8_2621_601	8_2621_601_2	Township	2	Wednesday	Weekday	F	2	[00,06)	1	3	1	0			0		13	8	0	0	5	12	0	0	5	17	-1.86297	low	15.1	12.2	0.462938	4.36462	2.02055
8_2632_501	8_2632_501_1	Township	1	Saturday	Weekend	F	2	[00,06)	1	4	1	0			0		9	9	0	0	0	17	0	0	0	17	-3.0283	low	15.1	12.2	0.462938	4.36462	2.02055
8_2632_501	8_2632_501_2	Township	2	Sunday	Weekend	F	2	[00,06)	1	4	1	0			0		12	11	0	0	0	17	0	0	0	17	-3.0283	low	15.1	12.2	0.462938	4.36462	2.02055
8_2633_601	8_2633_601_1	Township	1	Saturday	Weekend	F	1	[00,06)	1	6	1	0			0		14	13	0	0	0	17	0	0	0	17	-3.20146	low	15.1	12.2	0.462938	4.36462	2.02055
8_2633_601	8_2633_601_2	Township	2	Sunday	Weekend	F	1	[00,06)	1	6	1	0			0		9	9	0	0	0	17	0	0	0	17	-3.20146	low	15.1	12.2	0.462938	4.36462	2.02055
8_2639_2	8_2639_2_1	Township	1	Monday	School holiday		21	[19,60)	0	11	0	0			0		13	11	0	0	2	13	0	0	4	17	1.2636	high	15.1	12.2	1.27361	4.36462	5.55882
8_2639_2	8_2639_2_2	Township	2	Tuesday	Weekday		21	[19,60)	0	11	0	0			0		22	14	0	0	8	9	0	0	8	17	1.2636	high	15.1	12.2	1.27361	4.36462	5.55882
8_2648_203	8_2648_203_1	Township	1	Thursday	School holiday	M	15	[06,19)	0	5	1	1	Secondary	59	0		31	19	0	0	12	11	0	0	6	17	-2.34539	low	15.1	12.2	1.13603	4.36462	4.95833
8_2648_203	8_2648_203_2	Township	2	Friday	School holiday	M	15	[06,19)	0	5	1	1	Secondary	59	0		13	5	0	0	7	11	0	0	6	17	-2.34539	low	15.1	12.2	1.13603	4.36462	4.95833
8_2650_601	8_2650_601_1	Township	1	Wednesday	Weekday	M	1	[00,06)	1	7	1	0			0		15	11	0	0	3	13	0	0	4	17	1.2499	high	15.1	12.2	0.462938	4.36462	2.02055
8_2650_601	8_2650_601_2	Township	2	Thursday	Weekday	M	1	[00,06)	1	7	1	0			0		11	9	0	0	2					10	1.2499	high	15.1	12.2	0.462938	4.36462	2.02055
8_270_601	8_270_601_1	Township	1	Thursday	School holiday	M	0	[00,06)	1	8	0	0			0		5	5	0	0	0	17	0	0	0	17	3.01853	high	17.9	36.8	0.462938	4.36462	2.02055
8_270_601	8_270_601_2	Township	2	Friday	School holiday	M	0	[00,06)	1	8	0	0			0		6	6	0	0	0	17	0	0	0	17	3.01853	high	17.9	36.8	0.462938	4.36462	2.02055
8_273_1	8_273_1_1	Township	1	Saturday	Weekend	F	53	[19,60)	0	2	1	0			1	11	10	3	0	7	0	6	0	11	0	17	0.588027	high	15.1	12.2	1.34345	4.36462	5.86364
8_273_1	8_273_1_2	Township	2	Sunday	Weekend	F	53	[19,60)	0	2	1	0			1	11	20	1	0	19	0	7	0	10	0	17	0.588027	high	15.1	12.2	1.34345	4.36462	5.86364
8_3025_303	8_3025_303_1	Township	1	Tuesday	Weekday	F	4	[00,06)	1	4	1	1		24	0		4	0	0	0	3	1	0	0	16	17	3.63395	high	19.7	77.8	0.462938	4.36462	2.02055
8_3025_303	8_3025_303_2	Township	2	Wednesday	Weekday	F	4	[00,06)	1	4	1	1		24	0		3	1	0	0	2	11	0	0	6	17	3.63395	high	19.7	77.8	0.462938	4.36462	2.02055
8_3025_601	8_3025_601_1	Township	1	Wednesday	Weekday	M	0	[00,06)	1	4	1	0			0		5	3	0	0	1	14	0	0	3	17	3.63395	high	19.7	77.8	0.462938	4.36462	2.02055
8_3025_601	8_3025_601_2	Township	2	Thursday	School holiday	M	0	[00,06)	1	4	1	0			0		6	3	0	0	2	14	0	0	3	17	3.63395	high	19.7	77.8	0.462938	4.36462	2.02055
8_3031_601	8_3031_601_1	Township	1	Saturday	Weekend	M	23	[19,60)	0	4	0	0			0		3	2	0	0	0	17	0	0	0	17	2.70837	high	17.9	36.8	1.27361	4.36462	5.55882
8_3031_601	8_3031_601_2	Township	2	Sunday	Weekend	M	23	[19,60)	0	4	0	0			0		3	3	0	0	0	17	0	0	0	17	2.70837	high	17.9	36.8	1.27361	4.36462	5.55882
8_3038_304	8_3038_304_1	Township	1	Thursday	School holiday		13	[06,19)	0	4	1	1	Primary	41	0		24	8	0	0	16	10	0	0	7	17	0.89819	high	17.9	36.8	1.51845	4.36462	6.62745
8_3038_304	8_3038_304_2	Township	2	Friday	School holiday		13	[06,19)	0	4	1	1	Primary	41	0		20	9	0	0	11	13	0	0	4	17	0.89819	high	17.9	36.8	1.51845	4.36462	6.62745
8_304_2	8_304_2_1	Township	1	Wednesday	Weekday	M	36	[19,60)	0	5	1	0			1		39	27	3	0	9	17	0	0	0	17	0.333115	medium	15.1	12.2	1.14188	4.36462	4.98387
8_304_2	8_304_2_2	Township	2	Thursday	Weekday	M	36	[19,60)	0	5	1	0			1		41	31	3	0	7	8.5	0	0	8.5	17	0.333115	medium	15.1	12.2	1.14188	4.36462	4.98387
8_3050_302	8_3050_302_1	Township	1	Monday	Weekday	M	29	[19,60)	0	3	1	0			0		14	0	0	5	9	10	0	0	7	17	1.18563	high	12.4	4.5	1.64331	4.36462	7.17241
8_3050_302	8_3050_302_2	Township	2	Tuesday	Weekday	M	29	[19,60)	0	3	1	0			0		10	3	0	0	6	8	0	0	9	17	1.18563	high	12.4	4.5	1.64331	4.36462	7.17241
8_3050_303	8_3050_303_1	Township	1	Sunday	Weekend	M	29	[06,19)	1	3	1	1	Primary	40	0		3	3	0	0	0	17	0	0	0	17	1.18563	high	17.9	36.8	1.64331	4.36462	7.17241
8_3050_303	8_3050_303_2	Township	2	Monday	School holiday	M	29	[06,19)	1	3	1	1	Primary	40	0		7	5	0	0	2	14	0	0	3	17	1.18563	high	17.9	36.8	1.64331	4.36462	7.17241
8_3067_431	8_3067_431_1	Township	1	Tuesday	Weekday	F	4	[00,06)	1	4	1	1			0		5	5	0	0	0	11	6	0	0	17	3.01853	high	19.7	77.8	0.462938	4.36462	2.02055
8_3067_431	8_3067_431_2	Township	2	Wednesday	Weekday	F	4	[00,06)	1	4	1	1			0		5	5	0	0	0	17	0	0	0	17	3.01853	high	19.7	77.8	0.462938	4.36462	2.02055
8_3071_601	8_3071_601_1	Township	1	Monday	School holiday	M	5	[00,06)	1	3	0	1		30	0		6	2	0	0	4	13	0	0	4	17	1.02441	high	17.9	36.8	1.03392	4.36462	4.51266
8_3071_601	8_3071_601_2	Township	2	Tuesday	School holiday	M	5	[00,06)	1	3	0	1		30	0		5	2	0	0	3	13	0	0	4	17	1.02441	high	17.9	36.8	1.03392	4.36462	4.51266
8_3071_604	8_3071_604_1	Township	1	Monday	Weekday		2	[00,06)	1	5	1	0			0		6	6	0	0	0					0	1.02441	high	15.1	12.2	0.462938	4.36462	2.02055
8_3071_604	8_3071_604_2	Township	2	Tuesday	Weekday		2	[00,06)	1	5	1	0			0		6	5	0	0	0					0	1.02441	high	15.1	12.2	0.462938	4.36462	2.02055
8_3072_303	8_3072_303_1	Township	1	Monday	School holiday	F	13	[06,19)	1	2	1	1	Secondary	50	0		8	5	0	0	3	9	0	0	8	17	1.494	high	17.9	36.8	1.51845	4.36462	6.62745
8_3072_303	8_3072_303_2	Township	2	Tuesday	School holiday	F	13	[06,19)	1	2	1	1	Secondary	50	0		6	3	0	0	3	11	0	0	6	17	1.494	high	17.9	36.8	1.51845	4.36462	6.62745
8_3076_301	8_3076_301_1	Township	1	Tuesday	Weekday	M	44	[06,19)	0	2	1	0			0		10	4	0	0	6	14	0	0	3	17	1.32757	high	12.4	4.5	1.0883	4.36462	4.75
8_3076_301	8_3076_301_2	Township	2	Wednesday	Weekday	M	44	[06,19)	0	2	1	0			0		19	8	0	0	11	6	0	0	11	17	1.32757	high	12.4	4.5	1.0883	4.36462	4.75
8_3078_431	8_3078_431_1	Township	1	Monday	Weekday	F	5	[00,06)	1	4	0	1		18	0		8	3	3	0	1	7	10	0	0	17	-3.52441	low	19.7	77.8	1.03392	4.36462	4.51266
8_3078_431	8_3078_431_2	Township	2	Tuesday	Weekday	F	5	[00,06)	1	4	0	1		18	0		11	5	3	0	3	7	10	0	0	17	-3.52441	low	19.7	77.8	1.03392	4.36462	4.51266
8_3080_303	8_3080_303_1	Township	1	Friday	School holiday	M	5	[06,19)	1	4	1	1	Primary				7	4	0	0	3	13.5	0	0	3.5	17	2.6374	high	17.9	36.8	1.03392	4.36462	4.51266
8_3080_303	8_3080_303_2	Township	2	Saturday	Weekend	M	5	[06,19)	1	4	1	1	Primary				5	3	0	0	2	13	0	0	4	17	2.6374	high	17.9	36.8	1.03392	4.36462	4.51266
8_3083_304	8_3083_304_1	Township	1	Thursday	Weekday	M	5	[06,19)	1	5	0	1	Pre-School	13	0		17	9	8	0	0	7	10	0	0	17	1.88393	high	12.4	4.5	1.03392	4.36462	4.51266
8_3083_304	8_3083_304_2	Township	2	Friday	Weekday	M	5	[06,19)	1	5	0	1	Pre-School	13	0		15	11	4	0	0	7	10	0	0	17	1.88393	high	12.4	4.5	1.03392	4.36462	4.51266
8_3083_601	8_3083_601_1	Township	1	Tuesday	Weekday	M	20	[19,60)	0	2	1	0			0		9	5	0	0	4	13	0	0	4	17	1.88393	high	19.7	77.8	1.27361	4.36462	5.55882
8_3083_601	8_3083_601_2	Township	2	Wednesday	Weekday	M	20	[19,60)	0	2	1	0			0		8	4	0	0	4	12	0	0	5	17	1.88393	high	19.7	77.8	1.27361	4.36462	5.55882
8_3084_303	8_3084_303_1	Township	1	Tuesday	Weekday	F	14	[06,19)	0	3	1	1	Secondary	60	0		16	9	2	0	5	7	5	0	5	17	3.64274	high	19.7	77.8	1.51845	4.36462	6.62745
8_3084_303	8_3084_303_2	Township	2	Wednesday	Weekday	F	14	[06,19)	0	3	1	1	Secondary	60	0		9	3	5	0	0	7	10	0	0	17	3.64274	high	19.7	77.8	1.51845	4.36462	6.62745
8_3092_431	8_3092_431_1	Township	1	Monday	School holiday	F	4	[00,06)	1	8	0	0			0		8	6	0	0	1	13	0	0	4	17	3.25281	high	17.9	36.8	0.462938	4.36462	2.02055
8_3092_431	8_3092_431_2	Township	2	Tuesday	School holiday	F	4	[00,06)	1	8	0	0			0		7	7	0	0	0	12	5	0	0	17	3.25281	high	17.9	36.8	0.462938	4.36462	2.02055
8_3092_601	8_3092_601_1	Township	1	Thursday	School holiday	M	0	[00,06)	1	8	0	0			0		10	10	0	0	0	17	0	0	0	17	3.25281	high	15.1	12.2	0.462938	4.36462	2.02055
8_3092_601	8_3092_601_2	Township	2	Friday	School holiday	M	0	[00,06)	1	8	0	0			0		10	7	0	0	3	13	0	0	4	17	3.25281	high	15.1	12.2	0.462938	4.36462	2.02055
8_3097_601	8_3097_601_1	Township	1	Sunday	Weekend	F	2	[00,06)	1	4	1	0			0		14	8	0	0	6	12.5	0	0	4.5	17	2.32903	high	15.1	12.2	0.462938	4.36462	2.02055
8_3097_601	8_3097_601_2	Township	2	Monday	Weekday	F	2	[00,06)	1	4	1	0			0		14	8	0	0	6	3	0	0	14	17	2.32903	high	15.1	12.2	0.462938	4.36462	2.02055
8_3104_301	8_3104_301_1	Township	1	Thursday	Weekday	M	30	[19,60)	0	4	0	0			1	2	6	3	0	3	0	10.5	0	1.5	5	17	2.24436	high	12.4	4.5	0.96052	4.36462	4.19231
8_3104_301	8_3104_301_2	Township	2	Friday	Weekday	M	30	[19,60)	0	4	0	0			1	2	6	6	0	0	0	15.5	0	1.5	0	17	2.24436	high	12.4	4.5	0.96052	4.36462	4.19231
8_3116_601	8_3116_601_1	Township	1	Monday	Weekday	M	1	[00,06)	1	2	1	0			0		5	2	0	0	3	10	0	0	7	17	1.18563	high	19.7	77.8	0.462938	4.36462	2.02055
8_3116_601	8_3116_601_2	Township	2	Tuesday	Weekday	M	1	[00,06)	1	2	1	0			0		6	1	0	0	5	12	0	0	5	17	1.18563	high	19.7	77.8	0.462938	4.36462	2.02055
8_3119_301	8_3119_301_1	Township	1	Sunday	Weekend	M	48	[19,60)	1	4	0	0			0		4	1	0	0	3	6	0	0	11	17	-2.81899	low	17.9	36.8	0.702287	4.36462	3.06522
8_3119_301	8_3119_301_2	Township	2	Monday	School holiday	M	48	[19,60)	1	4	0	0			0		3	0	0	0	3	13	0	0	4	17	-2.81899	low	17.9	36.8	0.702287	4.36462	3.06522
8_3134_401	8_3134_401_1	Township	1	Thursday	Weekday	M	43	[19,60)	0	5	1	0			1	1972	13	6	6	0	0	10	7	0	0	17	2.6374	high	12.4	4.5	1.0883	4.36462	4.75
8_3134_401	8_3134_401_2	Township	2	Friday	Weekday	M	43	[19,60)	0	5	1	0			1	1972	10	6	4	0	0	12	5	0	0	17	2.6374	high	12.4	4.5	1.0883	4.36462	4.75
8_3136_301	8_3136_301_1	Township	1	Monday	Weekday	M	35	[19,60)	0	8	0	0			0		12	2	0	5	5	13	0	0	4	17	1.44578	high	19.7	77.8	1.14188	4.36462	4.98387
8_3136_301	8_3136_301_2	Township	2	Tuesday	Weekday	M	35	[19,60)	0	8	0	0			0		14	3	0	1	10	14	0	0	3	17	1.44578	high	19.7	77.8	1.14188	4.36462	4.98387
8_3144_301	8_3144_301_1	Township	1	Monday	Weekday	F	29	[19,60)	0	5	0	0			1	7	14	5	0	8	1	6	0	11	0	17	-0.282302	medium	12.4	4.5	1.64331	4.36462	7.17241
8_3144_301	8_3144_301_2	Township	2	Tuesday	Weekday	F	29	[19,60)	0	5	0	0			1	7	11	2	0	9	0	5	0	12	0	17	-0.282302	medium	12.4	4.5	1.64331	4.36462	7.17241
8_3145_301	8_3145_301_1	Township	1	Thursday	School holiday	M	67	[60,100)	1	6	0	0			0		10	10	0	0	0	17	0	0	0	17	-0.663435	low	17.9	36.8	0.91646	4.36462	4
8_3145_301	8_3145_301_2	Township	2	Friday	School holiday	M	67	[60,100)	1	6	0	0			0		10	9	0	0	1	17	0	0	0	17	-0.663435	low	17.9	36.8	0.91646	4.36462	4
8_3148_433	8_3148_433_1	Township	1	Monday	School holiday	F	43	[06,19)	1	3	1	0			1	50	4	4	0	0	0	17	0	0	0	17	3.25281	high	17.9	36.8	1.0883	4.36462	4.75
8_3148_433	8_3148_433_2	Township	2	Tuesday	School holiday	F	43	[06,19)	1	3	1	0			1	50	4	4	0	0	0	17	0	0	0	17	3.25281	high	17.9	36.8	1.0883	4.36462	4.75
8_3149_602	8_3149_602_1	Township	1	Friday	School holiday	F	0	[00,06)	1	5	1	0			0		8	8	0	0	0	17	0	0	0	17	2.6374	high	17.9	36.8	0.462938	4.36462	2.02055
8_3149_602	8_3149_602_2	Township	2	Saturday	Weekend	F	0	[00,06)	1	5	1	0			0		7	7	0	0	0	17	0	0	0	17	2.6374	high	17.9	36.8	0.462938	4.36462	2.02055
8_3149_603	8_3149_603_1	Township	1	Friday	School holiday	F	0	[19,60)	0	5	1	0			0		0	0	0	0	0	17	0	0	0	17	2.6374	high	17.9	36.8	0.462938	4.36462	2.02055
8_3149_603	8_3149_603_2	Township	2	Saturday	Weekend	F	0	[19,60)	0	5	1	0			0		0	0	0	0	0	17	0	0	0	17	2.6374	high	17.9	36.8	0.462938	4.36462	2.02055
8_3159_431	8_3159_431_1	Township	1	Thursday	School holiday	M	5	[00,06)	1	4	1	1		35	0		11	5	0	0	6	12	0	0	5	17	-0.813193	low	17.9	36.8	1.03392	4.36462	4.51266
8_3159_431	8_3159_431_2	Township	2	Friday	School holiday	M	5	[00,06)	1	4	1	1		35	0		4	4	0	0	0	17	0	0	0	17	-0.813193	low	17.9	36.8	1.03392	4.36462	4.51266
8_3162_601	8_3162_601_1	Township	1	Monday	Weekday	F	2	[00,06)	1	5	0	0			0		9	8	0	0	0					9	1.9479	high	19.7	77.8	0.462938	4.36462	2.02055
8_3162_601	8_3162_601_2	Township	2	Tuesday	Weekday	F	2	[00,06)	1	5	0	0			0		4	4	0	0	0	17	0	0	0	17	1.9479	high	19.7	77.8	0.462938	4.36462	2.02055
8_3163_601	8_3163_601_1	Township	1	Saturday	Weekend	F	5	[00,06)	1	6	0	1		40	0		11	1	0	0	0	14	0	0	3	17	0.887379	high	19.7	77.8	1.03392	4.36462	4.51266
8_3163_601	8_3163_601_2	Township	2	Sunday	Weekend	F	5	[00,06)	1	6	0	1		40	0		2	2	0	0	0	14	0	0	3	17	0.887379	high	19.7	77.8	1.03392	4.36462	4.51266
8_3163_602	8_3163_602_1	Township	1	Wednesday	Weekday	F	0	[00,06)	1	6	0	0			0		12	7	1	0	4	14	0	0	3	17	0.887379	high	19.7	77.8	0.462938	4.36462	2.02055
8_3163_602	8_3163_602_2	Township	2	Thursday	School holiday	F	0	[00,06)	1	6	0	0			0		11	8	0	0	3	17	0	0	0	17	0.887379	high	19.7	77.8	0.462938	4.36462	2.02055
8_3170_302	8_3170_302_1	Township	1	Thursday	School holiday	M	33	[19,60)	0	4	0	0			1	10	9	9	0	0	0	17	0	0	0	17	1.78668	high	17.9	36.8	0.96052	4.36462	4.19231
8_3170_302	8_3170_302_2	Township	2	Friday	School holiday	M	33	[19,60)	0	4	0	0			1	10	14	11	0	0	3	17	0	0	0	17	1.78668	high	17.9	36.8	0.96052	4.36462	4.19231
8_3178_302	8_3178_302_1	Township	1	Thursday	Weekday	M	39	[19,60)	0	4	1	0			1	31	20	7	0	11	2	5	0	11.5	0.5	17	3.32378	high	12.4	4.5	1.14188	4.36462	4.98387
8_3178_302	8_3178_302_2	Township	2	Friday	Weekday	M	39	[19,60)	0	4	1	0			1	31	16	5	0	9	1	4	0	12.5	0.5	17	3.32378	high	12.4	4.5	1.14188	4.36462	4.98387
8_3183_301	8_3183_301_1	Township	1	Wednesday	School holiday	F	33	[19,60)	0	3	0	0			1		3	3	0	0	0	13.5	3.5	0	0	17	1.18563	high	17.9	36.8	0.96052	4.36462	4.19231
8_3183_301	8_3183_301_2	Township	2	Thursday	School holiday	F	33	[19,60)	0	3	0	0			1		4	4	0	0	0	12	5	0	0	17	1.18563	high	17.9	36.8	0.96052	4.36462	4.19231
8_320_402	8_320_402_1	Township	1	Sunday	Weekend	M	25	[19,60)	0	7	1	0			0		16	15	0	0	0	17	0	0	0	17	-0.0431092	medium	12.4	4.5	1.64331	4.36462	7.17241
8_320_402	8_320_402_2	Township	2	Monday	Weekday	M	25	[19,60)	0	7	1	0			0		9	9	0	0	0	17	0	0	0	17	-0.0431092	medium	12.4	4.5	1.64331	4.36462	7.17241
8_320_407	8_320_407_1	Township	1	Sunday	Weekend		65	[60,100)	1	12	0	0			0		28	28	0	0	0	13	0	0	4	17	-0.0431092	medium	17.9	36.8	0.91646	4.36462	4
8_320_407	8_320_407_2	Township	2	Monday	School holiday		65	[60,100)	1	12	0	0			0		13	8	0	0	5	17	0	0	0	17	-0.0431092	medium	17.9	36.8	0.91646	4.36462	4
8_3204_304	8_3204_304_1	Township	1	Saturday	Weekend	M	10	[06,19)	0	5	0	1	Primary	36	0		5	5	0	0	0	17	0	0	0	17	2.93565	high	17.9	36.8	1.51845	4.36462	6.62745
8_3204_304	8_3204_304_2	Township	2	Sunday	Weekend	M	10	[06,19)	0	5	0	1	Primary	36	0		12	2	0	0	10	17	0	0	0	17	2.93565	high	17.9	36.8	1.51845	4.36462	6.62745
8_3204_431	8_3204_431_1	Township	1	Thursday	School holiday	M	24	[00,06)	1	4	0	1		23	0		4	3	0	0	0	17	0	0	0	17	2.93565	high	17.9	36.8	1.27361	4.36462	5.55882
8_3204_431	8_3204_431_2	Township	2	Friday	School holiday	M	24	[00,06)	1	4	0	1		23	0		3	2	0	0	0	17	0	0	0	17	2.93565	high	17.9	36.8	1.27361	4.36462	5.55882
8_3212_402	8_3212_402_1	Township	1	Tuesday	Weekday	M	26	[19,60)	0	4	1	0			0		14	5	0	0	9	12	0	0	5	17	0.0395466	medium	12.4	4.5	1.64331	4.36462	7.17241
8_3212_402	8_3212_402_2	Township	2	Wednesday	Weekday	M	26	[19,60)	0	4	1	0			0		13	7	0	0	6	11	0	0	6	17	0.0395466	medium	12.4	4.5	1.64331	4.36462	7.17241
8_3214_302	8_3214_302_1	Township	1	Monday	School holiday	F	9	[06,19)	1	3	1	1	Primary	52			12	4	0	1	5	13	0	3	1	17	2.25626	high	17.9	36.8	1.03392	4.36462	4.51266
8_3214_302	8_3214_302_2	Township	2	Tuesday	School holiday	F	9	[06,19)	1	3	1	1	Primary	52			9	0	0	0	9	10	0	0	7	17	2.25626	high	17.9	36.8	1.03392	4.36462	4.51266
8_3214_601	8_3214_601_1	Township	1	Tuesday	School holiday	M	0	[00,06)	1	3	1	0			0		9	9	0	0	0	17	0	0	0	17	2.25626	high	17.9	36.8	0.462938	4.36462	2.02055
8_3214_601	8_3214_601_2	Township	2	Wednesday	School holiday	M	0	[00,06)	1	3	1	0			0		9	0	0	0	8	17	0	0	0	17	2.25626	high	17.9	36.8	0.462938	4.36462	2.02055
8_322_1	8_322_1_1	Township	1	Saturday	Weekend	F	33	[19,60)	0	3	1	0			1	15	15	15	0	0	0	17	0	0	0	17	3.32378	high	12.4	4.5	0.96052	4.36462	4.19231
8_322_1	8_322_1_2	Township	2	Sunday	Weekend	F	33	[19,60)	0	3	1	0			1	15	13	9	0	0	3	11	0	0	6	17	3.32378	high	12.4	4.5	0.96052	4.36462	4.19231
8_3221_307	8_3221_307_1	Township	1	Tuesday	Weekday	F	8	[06,19)	1	7	0	1	Primary	41	0		15	6	9	0	0	7	4.5	0	5.5	17	1.04302	high	12.4	4.5	1.03392	4.36462	4.51266
8_3221_307	8_3221_307_2	Township	2	Wednesday	Weekday	F	8	[06,19)	1	7	0	1	Primary	41	0		15	6	9	0	0	8.5	4	0	4.5	17	1.04302	high	12.4	4.5	1.03392	4.36462	4.51266
8_3222_433	8_3222_433_1	Township	1	Thursday	School holiday	M	5	[00,06)	1	4	1	1			0		5	2	0	0	2	12	0	0	5	17	1.56497	high	19.7	77.8	1.03392	4.36462	4.51266
8_3222_433	8_3222_433_2	Township	2	Friday	School holiday	M	5	[00,06)	1	4	1	1			0		5	4	0	0	0	11	0	0	6	17	1.56497	high	19.7	77.8	1.03392	4.36462	4.51266
8_3225_602	8_3225_602_1	Township	1	Monday	School holiday		0	[06,19)	0	5	1	1	Primary	41			11	9	0	0	2	7	0	0	10	17	0.000216726	medium	17.9	36.8	0.462938	4.36462	2.02055
8_3225_602	8_3225_602_2	Township	2	Tuesday	School holiday		0	[06,19)	0	5	1	1	Primary	41			10	4	0	0	6	7	0	0	10	17	0.000216726	medium	17.9	36.8	0.462938	4.36462	2.02055
8_3229_305	8_3229_305_1	Township	1	Wednesday	School holiday	F	5	[00,06)	1	6	1	1			0		5	3	0	0	2	17	0	0	0	17	-1.61698	low	17.9	36.8	1.03392	4.36462	4.51266
8_3229_305	8_3229_305_2	Township	2	Thursday	School holiday	F	5	[00,06)	1	6	1	1			0		4	0	0	0	0	17	0	0	0	17	-1.61698	low	17.9	36.8	1.03392	4.36462	4.51266
8_3230_602	8_3230_602_1	Township	1	Friday	School holiday	F	1	[00,06)	1	6	0	0			0		5	3	0	0	2	12	0	0	5	17	3.01853	high	17.9	36.8	0.462938	4.36462	2.02055
8_3230_602	8_3230_602_2	Township	2	Saturday	Weekend	F	1	[00,06)	1	6	0	0			0		3	3	0	0	0	17	0	0	0	17	3.01853	high	17.9	36.8	0.462938	4.36462	2.02055
8_3235_602	8_3235_602_1	Township	1	Tuesday	School holiday	F	3	[00,06)	1	6	1	0			0		8	7	0	0	0	17	0	0	0	17	-0.173113	medium	17.9	36.8	0.462938	4.36462	2.02055
8_3235_602	8_3235_602_2	Township	2	Wednesday	School holiday	F	3	[00,06)	1	6	1	0			0		11	11	0	0	0	17	0	0	0	17	-0.173113	medium	17.9	36.8	0.462938	4.36462	2.02055
8_3235_603	8_3235_603_1	Township	1	Friday	School holiday	M	0	[00,06)	1	6	1	0			0		7	7	0	0	0	17	0	0	0	17	-0.173113	medium	17.9	36.8	0.462938	4.36462	2.02055
8_3235_603	8_3235_603_2	Township	2	Saturday	Weekend	M	0	[00,06)	1	6	1	0			0		7	7	0	0	0	17	0	0	0	17	-0.173113	medium	17.9	36.8	0.462938	4.36462	2.02055
8_324_501	8_324_501_1	Township	1	Wednesday	Weekday	F	9	[06,19)	1	4	1	1	Primary	45	0		15	4	11	0	0	8	9	0	0	17	2.4	high	15.1	12.2	1.03392	4.36462	4.51266
8_324_501	8_324_501_2	Township	2	Thursday	Weekday	F	9	[06,19)	1	4	1	1	Primary	45	0		19	4	10	0	4	10	7	0	0	17	2.4	high	15.1	12.2	1.03392	4.36462	4.51266
8_324_601	8_324_601_1	Township	1	Monday	Weekday		0	[00,06)	1	4	1	0			0		14	3	0	0	11	7	0	0	10	17	2.4	high	15.1	12.2	0.462938	4.36462	2.02055
8_324_601	8_324_601_2	Township	2	Tuesday	Weekday		0	[00,06)	1	4	1	0			0		14	5	0	0	8	7	0	0	10	17	2.4	high	15.1	12.2	0.462938	4.36462	2.02055
8_3240_602	8_3240_602_1	Township	1	Monday	School holiday	M	25	[19,60)	0	3	1	0			0		5	5	0	0	0	17	0	0	0	17	2.6374	high	17.9	36.8	1.64331	4.36462	7.17241
8_3240_602	8_3240_602_2	Township	2	Tuesday	School holiday	M	25	[19,60)	0	3	1	0			0		6	1	0	0	5	11	0	0	6	17	2.6374	high	17.9	36.8	1.64331	4.36462	7.17241
8_3249_301	8_3249_301_1	Township	1	Saturday	Weekend	M	48	[19,60)	0	2	1	0			0		3	2	0	0	1	16	0	0	1	17	3.32378	high	17.9	36.8	0.702287	4.36462	3.06522
8_3249_301	8_3249_301_2	Township	2	Sunday	Weekend	M	48	[19,60)	0	2	1	0			0		4	3	0	0	1	14	0	0	3	17	3.32378	high	17.9	36.8	0.702287	4.36462	3.06522
8_3249_501	8_3249_501_1	Township	1	Sunday	Weekend	M	3	[00,06)	1	5	0	0			0		6	4	0	0	1	15.5	0	0	1.5	17	3.32378	high	19.7	77.8	0.462938	4.36462	2.02055
8_3249_501	8_3249_501_2	Township	2	Monday	Weekday	M	3	[00,06)	1	5	0	0			0		5	5	0	0	0	17	0	0	0	17	3.32378	high	19.7	77.8	0.462938	4.36462	2.02055
8_3252_602	8_3252_602_1	Township	1	Monday	School holiday	M	0	[00,06)	1	13	0	0			0		9	9	0	0	0	11	0	0	6	17	3.32378	high	17.9	36.8	0.462938	4.36462	2.02055
8_3252_602	8_3252_602_2	Township	2	Tuesday	School holiday	M	0	[00,06)	1	13	0	0			0		9	8	0	0	0	17	0	0	0	17	3.32378	high	17.9	36.8	0.462938	4.36462	2.02055
8_3253_301	8_3253_301_1	Township	1	Monday	Weekday	F	35	[19,60)	0	7	0	0			1	1	11	11	0	0	0	8	0	9	0	17	0.338023	high	12.4	4.5	1.14188	4.36462	4.98387
8_3253_301	8_3253_301_2	Township	2	Tuesday	Weekday	F	35	[19,60)	0	7	0	0			1	1	14	14	0	0	0	11	0	6	0	17	0.338023	high	12.4	4.5	1.14188	4.36462	4.98387
8_3258_502	8_3258_502_1	Township	1	Saturday	Weekend	M	2	[00,06)	1	4	1	0			0		9	6	0	0	0	17	0	0	0	17	2.70837	high	15.1	12.2	0.462938	4.36462	2.02055
8_3258_502	8_3258_502_2	Township	2	Sunday	Weekend	M	2	[00,06)	1	4	1	0			0		11	9	0	0	1	13	0	0	4	17	2.70837	high	15.1	12.2	0.462938	4.36462	2.02055
8_3263_602	8_3263_602_1	Township	1	Monday	Weekday	F	19	[19,60)	0	7	0	0			1	3	8	4	0	0	4	7	0	0	10	17	-3.84718	low	12.4	4.5	1.13603	4.36462	4.95833
8_3263_602	8_3263_602_2	Township	2	Tuesday	Weekday	F	19	[19,60)	0	7	0	0			1	3	9	5	0	0	4	11	0	0	6	17	-3.84718	low	12.4	4.5	1.13603	4.36462	4.95833
8_3272_601	8_3272_601_1	Township	1	Friday	School holiday	F	1	[00,06)	1	4	1	0			0		4	3	0	0	1	17	0	0	0	17	2.32723	high	17.9	36.8	0.462938	4.36462	2.02055
8_3272_601	8_3272_601_2	Township	2	Saturday	Weekend	F	1	[00,06)	1	4	1	0			0		7	7	0	0	0	17	0	0	0	17	2.32723	high	17.9	36.8	0.462938	4.36462	2.02055
8_3284_302	8_3284_302_1	Township	1	Monday	Weekday	M	6	[06,19)	1	4	0	1	Primary	45	0		22	18	2	0	2	11.5	5.5	0	0	17	0.887379	high	19.7	77.8	1.03392	4.36462	4.51266
8_3284_302	8_3284_302_2	Township	2	Tuesday	Weekday	M	6	[06,19)	1	4	0	1	Primary	45	0		25	15	8	0	2	10.5	6.5	0	0	17	0.887379	high	19.7	77.8	1.03392	4.36462	4.51266
8_3285_601	8_3285_601_1	Township	1	Friday	School holiday	M	0	[00,06)	1	5	1	0			0		14	7	0	0	4	12	0	0	5	17	0.958349	high	19.7	77.8	0.462938	4.36462	2.02055
8_3285_601	8_3285_601_2	Township	2	Saturday	Weekend	M	0	[00,06)	1	5	1	0			0		14	14	0	0	0	17	0	0	0	17	0.958349	high	19.7	77.8	0.462938	4.36462	2.02055
8_3294_301	8_3294_301_1	Township	1	Sunday	Weekend	M	33	[19,60)	0	1	1	0			0		7	4	0	0	3	16	0	0	1	17	2.25626	high	17.9	9.2	0.96052	4.36462	4.19231
8_3294_301	8_3294_301_2	Township	2	Monday	Weekday	M	33	[19,60)	0	1	1	0			0		7	4	0	0	2	15	0	0	2	17	2.25626	high	17.9	9.2	0.96052	4.36462	4.19231
8_3300_301	8_3300_301_1	Township	1	Wednesday	School holiday	F	27	[19,60)	0	4	1	1	College/University	15	1	15	6	0	0	5	1	6	0	10	1	17	0.0278606	medium	17.9	36.8	1.64331	4.36462	7.17241
8_3300_301	8_3300_301_2	Township	2	Thursday	School holiday	F	27	[19,60)	0	4	1	1	College/University	15	1	15	6	1	0	4	1	7	0	10	0	17	0.0278606	medium	17.9	36.8	1.64331	4.36462	7.17241
8_3316_601	8_3316_601_1	Township	1	Thursday	School holiday	M	1	[00,06)	1	3	1	0			0		3	3	0	0	0	17	0	0	0	17	2.70837	high	17.9	36.8	0.462938	4.36462	2.02055
8_3316_601	8_3316_601_2	Township	2	Friday	School holiday	M	1	[00,06)	1	3	1	0			0		3	3	0	0	0	15	0	0	2	17	2.70837	high	17.9	36.8	0.462938	4.36462	2.02055
8_3316_602	8_3316_602_1	Township	1	Thursday	School holiday		1	[00,06)	1	4	1	0			0		6	5	0	0	0	17	0	0	0	17	2.70837	high	17.9	36.8	0.462938	4.36462	2.02055
8_3316_602	8_3316_602_2	Township	2	Friday	School holiday		1	[00,06)	1	4	1	0			0		6	5	0	0	1	15	0	0	2	17	2.70837	high	17.9	36.8	0.462938	4.36462	2.02055
8_3321_501	8_3321_501_1	Township	1	Sunday	Weekend	M	29	[19,60)	0	5	0	0			1	2	5	5	0	0	0	17	0	0	0	17	2.71016	high	12.4	4.5	1.64331	4.36462	7.17241
8_3321_501	8_3321_501_2	Township	2	Monday	Weekday	M	29	[19,60)	0	5	0	0			1	2	4	4	0	0	0	10	0	7	0	17	2.71016	high	12.4	4.5	1.64331	4.36462	7.17241
8_3321_601	8_3321_601_1	Township	1	Monday	School holiday	M	2	[00,06)	1	6	1	1		35	0		10	4	0	0	1	12	0	0	5	17	2.71016	high	17.9	36.8	0.462938	4.36462	2.02055
8_3321_601	8_3321_601_2	Township	2	Tuesday	School holiday	M	2	[00,06)	1	6	1	1		35	0		10	4	0	0	6	11	0	0	6	17	2.71016	high	17.9	36.8	0.462938	4.36462	2.02055
8_3327_432	8_3327_432_1	Township	1	Tuesday	School holiday	F	14	[06,19)	0	2	1	1	Secondary	62	0		9	1	4	0	4	12	3	0	2	17	2.4	high	17.9	36.8	1.51845	4.36462	6.62745
8_3327_432	8_3327_432_2	Township	2	Wednesday	School holiday	F	14	[06,19)	0	2	1	1	Secondary	62	0		12	1	5	0	6	12	3	0	2	17	2.4	high	17.9	36.8	1.51845	4.36462	6.62745
8_3328_301	8_3328_301_1	Township	1	Sunday	Weekend	F	25	[19,60)	0	3	1	0			1	150	8	3	0	5	0	6	0	11	0	17	0.719156	high	12.4	4.5	1.64331	4.36462	7.17241
8_3328_301	8_3328_301_2	Township	2	Monday	Weekday	F	25	[19,60)	0	3	1	0			1	150	13	6	0	7	0	5	0	12	0	17	0.719156	high	12.4	4.5	1.64331	4.36462	7.17241
8_3335_305	8_3335_305_1	Township	1	Friday	School holiday	M	5	[00,06)	1	6	0	1		40	0		6	5	0	0	1	17	0	0	0	17	0.887379	high	17.9	36.8	1.03392	4.36462	4.51266
8_3335_305	8_3335_305_2	Township	2	Saturday	Weekend	M	5	[00,06)	1	6	0	1		40	0		5	5	0	0	0	12	0	0	5	17	0.887379	high	17.9	36.8	1.03392	4.36462	4.51266
8_3338_301	8_3338_301_1	Township	1	Wednesday	School holiday	M	48	[19,60)	0	3	0	0			0		7	3	0	0	4	8	0	0	9	17	3.01853	high	17.9	36.8	0.702287	4.36462	3.06522
8_3338_301	8_3338_301_2	Township	2	Thursday	School holiday	M	48	[19,60)	0	3	0	0			0		6	6	0	0	0	17	0	0	0	17	3.01853	high	17.9	36.8	0.702287	4.36462	3.06522
8_3341_607	8_3341_607_1	Township	1	Wednesday	Weekday		2	[00,06)	1	5	1	0			0		8	7	0	0	0	17	0	0	0	17	-1.10656	low	15.1	12.2	0.462938	4.36462	2.02055
8_3341_607	8_3341_607_2	Township	2	Thursday	Weekday		2	[00,06)	1	5	1	0			0		6	5	0	0	0	17	0	0	0	17	-1.10656	low	15.1	12.2	0.462938	4.36462	2.02055
8_3342_601	8_3342_601_1	Township	1	Tuesday	Weekday	M	1	[00,06)	1	5	1	0			0		13	9	0	0	3	12	0	0	5	17	-2.63104	low	15.1	12.2	0.462938	4.36462	2.02055
8_3342_601	8_3342_601_2	Township	2	Wednesday	Weekday	M	1	[00,06)	1	5	1	0			0		14	12	0	0	2	12	0	0	5	17	-2.63104	low	15.1	12.2	0.462938	4.36462	2.02055
8_3347_501	8_3347_501_1	Township	1	Saturday	Weekend	F	2	[00,06)	1	4	1	0			0		9	4	0	0	4	13	0	0	4	17	2.70837	high	15.1	12.2	0.462938	4.36462	2.02055
8_3347_501	8_3347_501_2	Township	2	Sunday	Weekend	F	2	[00,06)	1	4	1	0			0		9	4	0	0	5	12	0	0	5	17	2.70837	high	15.1	12.2	0.462938	4.36462	2.02055
8_3354_305	8_3354_305_1	Township	1	Sunday	Weekend	M	15	[06,19)	0	5	0	1	Secondary	64	0		11	5	0	0	6	13	0	0	4	17	4.56342	high	17.9	36.8	1.13603	4.36462	4.95833
8_3354_305	8_3354_305_2	Township	2	Monday	School holiday	M	15	[06,19)	0	5	0	1	Secondary	64	0		13	4	0	0	9	15	0	0	2	17	4.56342	high	17.9	36.8	1.13603	4.36462	4.95833
8_3355_302	8_3355_302_1	Township	1	Sunday	Weekend	M	29	[60,100)	0	4	0	0			1	4	11	11	0	0	0	17	0	0	0	17	0.958349	high	17.9	36.8	1.64331	4.36462	7.17241
8_3355_302	8_3355_302_2	Township	2	Monday	School holiday	M	29	[60,100)	0	4	0	0			1	4	10	5	0	0	5	14	0	0	3	17	0.958349	high	17.9	36.8	1.64331	4.36462	7.17241
8_3359_303	8_3359_303_1	Township	1	Tuesday	School holiday	F	26	[19,60)	0	6	0				1	2	10	1	0	9	0	6	0	11	0	17	1.78035	high	17.9	36.8	1.64331	4.36462	7.17241
8_3359_303	8_3359_303_2	Township	2	Wednesday	School holiday	F	26	[19,60)	0	6	0				1	2	2	0	0	2	0	2	0	15	0	17	1.78035	high	17.9	36.8	1.64331	4.36462	7.17241
8_3361_601	8_3361_601_1	Township	1	Monday	Weekday		2	[00,06)	1	4	1	0			0		3	2	0	0	1					13	0.823063	high	19.7	77.8	0.462938	4.36462	2.02055
8_3361_601	8_3361_601_2	Township	2	Tuesday	Weekday		2	[00,06)	1	4	1	0			0		3	2	0	0	1	13	0	0	4	17	0.823063	high	19.7	77.8	0.462938	4.36462	2.02055
8_3361_602	8_3361_602_1	Township	1	Thursday	School holiday		0	[00,06)	1	4	1	0			0		3	3	0	0	0	17	0	0	0	17	0.823063	high	19.7	77.8	0.462938	4.36462	2.02055
8_3361_602	8_3361_602_2	Township	2	Friday	School holiday		0	[00,06)	1	4	1	0			0		6	4	0	0	2	13	0	0	4	17	0.823063	high	19.7	77.8	0.462938	4.36462	2.02055
8_3366_305	8_3366_305_1	Township	1	Thursday	School holiday	F	14	[06,19)	0	4	1	1	Secondary	50	0		8	7	0	0	1	14	0	0	3	17	2.70837	high	17.9	36.8	1.51845	4.36462	6.62745
8_3366_305	8_3366_305_2	Township	2	Friday	School holiday	F	14	[06,19)	0	4	1	1	Secondary	50	0		5	5	0	0	0	15	0	0	2	17	2.70837	high	17.9	36.8	1.51845	4.36462	6.62745
8_3375_601	8_3375_601_1	Township	1	Monday	School holiday	M	18	[06,19)	0	2	1						6	3	0	0	3	11	0	0	6	17	1.9461	high	17.9	36.8	1.13603	4.36462	4.95833
8_3375_601	8_3375_601_2	Township	2	Tuesday	School holiday	M	18	[06,19)	0	2	1						5	4	0	0	0	12	0	0	5	17	1.9461	high	17.9	36.8	1.13603	4.36462	4.95833
8_3384_301	8_3384_301_1	Township	1	Friday	School holiday	M	22	[19,60)	0	5	0	0			1		17	4	0	13	0	6	0	11	0	17	1.2636	high	17.9	36.8	1.27361	4.36462	5.55882
8_3384_301	8_3384_301_2	Township	2	Saturday	Weekend	M	22	[19,60)	0	5	0	0			1		13	4	0	4	5	3	0	14	0	17	1.2636	high	17.9	36.8	1.27361	4.36462	5.55882
8_3384_602	8_3384_602_1	Township	1	Wednesday	School holiday	F	0	[00,06)	1	5	0	0			0		7	7	0	0	0	17	0	0	0	17	1.2636	high	17.9	36.8	0.462938	4.36462	2.02055
8_3384_602	8_3384_602_2	Township	2	Thursday	School holiday	F	0	[00,06)	1	5	0	0			0		6	6	0	0	0	17	0	0	0	17	1.2636	high	17.9	36.8	0.462938	4.36462	2.02055
8_3390_601	8_3390_601_1	Township	1	Friday	School holiday		1	[00,06)	1	6	0	0			0		6	6	0	0	0	15	0	0	2	17	2.6601	high	17.9	36.8	0.462938	4.36462	2.02055
8_3390_601	8_3390_601_2	Township	2	Saturday	Weekend		1	[00,06)	1	6	0	0			0		8	8	0	0	0	11	0	0	6	17	2.6601	high	17.9	36.8	0.462938	4.36462	2.02055
8_3393_301	8_3393_301_1	Township	1	Thursday	School holiday	M	32	[19,60)	0	4	1	0			1	160	25	4	0	4	17	2	0	0	15	17	1.63983	high	17.9	36.8	0.96052	4.36462	4.19231
8_3393_301	8_3393_301_2	Township	2	Friday	School holiday	M	32	[19,60)	0	4	1	0			1	160	20	0	0	1	19	0	0	0	17	17	1.63983	high	17.9	36.8	0.96052	4.36462	4.19231
8_3395_302	8_3395_302_1	Township	1	Monday	School holiday	M	31	[19,60)	0	5	1	0			0		13	5	0	0	8	7	0	0	10	17	-1.79605	low	17.9	36.8	0.96052	4.36462	4.19231
8_3395_302	8_3395_302_2	Township	2	Tuesday	School holiday	M	31	[19,60)	0	5	1	0			0		12	7	0	0	5	7	0	0	10	17	-1.79605	low	17.9	36.8	0.96052	4.36462	4.19231
8_3420_304	8_3420_304_1	Township	1	Saturday	Weekend	M	11	[06,19)	1	5	0	1	Primary	51	0		6	5	0	0	1	12	0	0	5	17	0.42137	high	17.9	36.8	1.51845	4.36462	6.62745
8_3420_304	8_3420_304_2	Township	2	Sunday	Weekend	M	11	[06,19)	1	5	0	1	Primary	51	0		6	5	0	0	1	12	0	0	5	17	0.42137	high	17.9	36.8	1.51845	4.36462	6.62745
8_3428_301	8_3428_301_1	Township	1	Monday	Weekday	M	51	[19,60)	0	3	1	0			1	44	5	0	0	0	4	7	0	0	10	17	2.3982	high	12.4	4.5	1.34345	4.36462	5.86364
8_3428_301	8_3428_301_2	Township	2	Tuesday	Weekday	M	51	[19,60)	0	3	1	0			1	44	3	2	0	0	1	6	0	0	11	17	2.3982	high	12.4	4.5	1.34345	4.36462	5.86364
8_3429_305	8_3429_305_1	Township	1	Monday	School holiday	F	11	[06,19)	0	4	1	1	Primary	19	0		14	5	0	0	9	14.5	0	0	2.5	17	0.0278606	medium	17.9	36.8	1.51845	4.36462	6.62745
8_3429_305	8_3429_305_2	Township	2	Tuesday	School holiday	F	11	[06,19)	0	4	1	1	Primary	19	0		12	6	0	0	6	8.5	0	0	8.5	17	0.0278606	medium	17.9	36.8	1.51845	4.36462	6.62745
8_3431_304	8_3431_304_1	Township	1	Friday	School holiday	F	14	[06,19)	0	4	1	1	Secondary	55	0		9	6	0	0	3	15	0	0	2	17	0.643278	high	17.9	36.8	1.51845	4.36462	6.62745
8_3431_304	8_3431_304_2	Township	2	Saturday	Weekend	F	14	[06,19)	0	4	1	1	Secondary	55	0		10	6	0	0	4	7	0	0	10	17	0.643278	high	17.9	36.8	1.51845	4.36462	6.62745
8_3432_301	8_3432_301_1	Township	1	Tuesday	School holiday	M	39	[19,60)	0	4	0	0			0		45	4	0	0	41	9	0	0	8	17	0.565308	high	17.9	36.8	1.14188	4.36462	4.98387
8_3432_301	8_3432_301_2	Township	2	Wednesday	School holiday	M	39	[19,60)	0	4	0	0			0		28	0	0	0	28	1	0	0	16	17	0.565308	high	17.9	36.8	1.14188	4.36462	4.98387
8_3435_301	8_3435_301_1	Township	1	Wednesday	School holiday	F	70	[60,100)	0	4	1	0			0		5	3	0	0	2	15	0	0	2	17	3.9392	high	17.9	36.8	1.98566	4.36462	8.66667
8_3435_301	8_3435_301_2	Township	2	Thursday	School holiday	F	70	[60,100)	0	4	1	0			0		25	3	0	0	22	5	0	0	12	17	3.9392	high	17.9	36.8	1.98566	4.36462	8.66667
8_3454_301	8_3454_301_1	Township	1	Wednesday	School holiday	M	57	[19,60)	0	4	0				1	14	11	3	0	8	0	7	0	10	0	17	1.93419	high	15.1	12.2	1.92838	4.36462	8.41667
8_3454_301	8_3454_301_2	Township	2	Thursday	School holiday	M	57	[19,60)	0	4	0				1	14	14	3	0	11	0	7	0	10	0	17	1.93419	high	15.1	12.2	1.92838	4.36462	8.41667
8_3456_303	8_3456_303_1	Township	1	Sunday	Weekend	M	31	[06,19)	1	4	1	0			1	20	8	4	0	1	3	12	0	0	5	17	3.32378	high	17.9	36.8	0.96052	4.36462	4.19231
8_3456_303	8_3456_303_2	Township	2	Monday	School holiday	M	31	[06,19)	1	4	1	0			1	20	13	10	0	3	0	17	0	0	0	17	3.32378	high	17.9	36.8	0.96052	4.36462	4.19231
8_3476_501	8_3476_501_1	Township	1	Monday	School holiday	F	3	[00,06)	1	6	0	0			0		14	6	0	0	7	13	0	0	4	17	0.338023	high	17.9	36.8	0.462938	4.36462	2.02055
8_3476_501	8_3476_501_2	Township	2	Tuesday	School holiday	F	3	[00,06)	1	6	0	0			0		9	5	0	0	4	15	0	0	2	17	0.338023	high	17.9	36.8	0.462938	4.36462	2.02055
8_3478_302	8_3478_302_1	Township	1	Monday	School holiday	M	28	[19,60)	0	5	1	0			1		12	9	0	2	0	10	0	7	0	17	0.0278606	medium	17.9	36.8	1.64331	4.36462	7.17241
8_3478_302	8_3478_302_2	Township	2	Tuesday	School holiday	M	28	[19,60)	0	5	1	0			1		8	6	0	2	0	11	0	6	0	17	0.0278606	medium	17.9	36.8	1.64331	4.36462	7.17241
8_3478_601	8_3478_601_1	Township	1	Monday	School holiday	M	0	[00,06)	1	5	1	0			0		8	5	0	0	3	11.5	0	0	5.5	17	0.0278606	medium	17.9	36.8	0.462938	4.36462	2.02055
8_3478_601	8_3478_601_2	Township	2	Tuesday	School holiday	M	0	[00,06)	1	5	1	0			0		10	6	0	0	3	12.5	0	0	4.5	17	0.0278606	medium	17.9	36.8	0.462938	4.36462	2.02055
8_3486_301	8_3486_301_1	Township	1	Friday	School holiday	M	31	[19,60)	0	5	1	0			0		25	11	0	0	14	11	0	0	6	17	-3.55864	low	17.9	36.8	0.96052	4.36462	4.19231
8_3486_301	8_3486_301_2	Township	2	Saturday	Weekend	M	31	[19,60)	0	5	1	0			0		5	5	0	0	0	9	0	0	8	17	-3.55864	low	17.9	36.8	0.96052	4.36462	4.19231
8_3486_601	8_3486_601_1	Township	1	Sunday	Weekend	M	0	[00,06)	1	5	1	0			0		16	9	0	0	6	9	0	0	8	17	-3.55864	low	17.9	36.8	0.462938	4.36462	2.02055
8_3486_601	8_3486_601_2	Township	2	Monday	School holiday	M	0	[00,06)	1	5	1	0			0		8	5	0	0	2	15	0	0	2	17	-3.55864	low	17.9	36.8	0.462938	4.36462	2.02055
8_3503_304	8_3503_304_1	Township	1	Monday	School holiday	F	5	[00,06)	1	4	1	1		38	0		8	2	0	0	6	12	0	0	5	17	-0.269695	medium	17.9	36.8	1.03392	4.36462	4.51266
8_3503_304	8_3503_304_2	Township	2	Tuesday	School holiday	F	5	[00,06)	1	4	1	1		38	0		10	3	0	0	6	12	0	0	5	17	-0.269695	medium	17.9	36.8	1.03392	4.36462	4.51266
8_3506_601	8_3506_601_1	Township	1	Wednesday	School holiday	F	1	[00,06)	1	4	1	0			0		3	2	0	0	0	17	0	0	0	17	2.70837	high	17.9	36.8	0.462938	4.36462	2.02055
8_3506_601	8_3506_601_2	Township	2	Thursday	School holiday	F	1	[00,06)	1	4	1	0			0		3	3	0	0	0	17	0	0	0	17	2.70837	high	17.9	36.8	0.462938	4.36462	2.02055
8_3509_501	8_3509_501_1	Township	1	Monday	School holiday	F	2	[00,06)	1	6	0	0			0		9	9	0	0	0	17	0	0	0	17	0.262146	medium	17.9	36.8	0.462938	4.36462	2.02055
8_3509_501	8_3509_501_2	Township	2	Tuesday	School holiday	F	2	[00,06)	1	6	0	0			0		23	5	0	0	17	7.5	0	0	9.5	17	0.262146	medium	17.9	36.8	0.462938	4.36462	2.02055
8_3513_303	8_3513_303_1	Township	1	Friday	Weekday	F	18	[19,60)	0	4	0	1	Secondary	35	0		15	3	12	0	0	8	9	0	0	17	0.0278606	medium	15.1	12.2	1.13603	4.36462	4.95833
8_3513_303	8_3513_303_2	Township	2	Saturday	Weekend	F	18	[19,60)	0	4	0	1	Secondary	35	0		15	10	0	0	5	9	0	0	8	17	0.0278606	medium	15.1	12.2	1.13603	4.36462	4.95833
8_3514_302	8_3514_302_1	Township	1	Wednesday	Weekday	F	20	[19,60)	0	4	0	0			0		15	0	0	0	0	7	10	0	0	17	0.0278606	medium	15.1	12.2	1.27361	4.36462	5.55882
8_3514_302	8_3514_302_2	Township	2	Thursday	Weekday	F	20	[19,60)	0	4	0	0			0		11	0	0	0	0	7	10	0	0	17	0.0278606	medium	15.1	12.2	1.27361	4.36462	5.55882
8_352_401	8_352_401_1	Township	1	Wednesday	Weekday	M	47	[19,60)	0	3	0	0			0		14	1	0	0	13	2	0	0	15	17	-0.973597	low	15.1	12.2	0.702287	4.36462	3.06522
8_352_401	8_352_401_2	Township	2	Thursday	Weekday	M	47	[19,60)	0	3	0	0			0		8	0	0	0	7	0	0	0	17	17	-0.973597	low	15.1	12.2	0.702287	4.36462	3.06522
8_3520_601	8_3520_601_1	Township	1	Wednesday	School holiday	F	1	[00,06)	1	4	1	0			0		11	8	0	0	2	13	0	0	4	17	-0.333665	medium	15.1	12.2	0.462938	4.36462	2.02055
8_3520_601	8_3520_601_2	Township	2	Thursday	School holiday	F	1	[00,06)	1	4	1	0			0		8	6	0	0	2	13	0	0	4	17	-0.333665	medium	15.1	12.2	0.462938	4.36462	2.02055
8_3523_434	8_3523_434_1	Township	1	Sunday	Weekend	M	5	[00,06)	1	5	1	1		38	0		14	2	0	0	12	7	0	0	10	17	-0.0431092	medium	19.7	77.8	1.03392	4.36462	4.51266
8_3523_434	8_3523_434_2	Township	2	Monday	School holiday	M	5	[00,06)	1	5	1	1		38	0		16	3	0	0	12	11	0	0	6	17	-0.0431092	medium	19.7	77.8	1.03392	4.36462	4.51266
8_3529_306	8_3529_306_1	Township	1	Thursday	School holiday	F	14	[06,19)	0	3	1	1	Secondary	57	0		10	3	0	0	7	7.5	0	0	9.5	17	-0.353272	medium	17.9	36.8	1.51845	4.36462	6.62745
8_3529_306	8_3529_306_2	Township	2	Friday	School holiday	F	14	[06,19)	0	3	1	1	Secondary	57	0		16	4	0	0	12	13.5	0	0	3.5	17	-0.353272	medium	17.9	36.8	1.51845	4.36462	6.62745
8_3545_308	8_3545_308_1	Township	1	Saturday	Weekend	M	13	[06,19)	0	4	0	1	Primary	54	0		30	14	0	0	15	11.5	0	0	5.5	17	-0.353272	medium	19.7	77.8	1.51845	4.36462	6.62745
8_3545_308	8_3545_308_2	Township	2	Sunday	Weekend	M	13	[06,19)	0	4	0	1	Primary	54	0		36	25	0	0	11	13	0	0	4	17	-0.353272	medium	19.7	77.8	1.51845	4.36462	6.62745
8_3551_304	8_3551_304_1	Township	1	Monday	School holiday	M	15	[06,19)	0	5	0	1	Secondary	25	0		39	14	0	0	25	5.5	0	0	11.5	17	-0.344475	medium	17.9	36.8	1.13603	4.36462	4.95833
8_3551_304	8_3551_304_2	Township	2	Tuesday	School holiday	M	15	[06,19)	0	5	0	1	Secondary	25	0		28	11	0	0	16	11	0	0	6	17	-0.344475	medium	17.9	36.8	1.13603	4.36462	4.95833
8_3553_303	8_3553_303_1	Township	1	Thursday	School holiday	M	15	[06,19)	0	3	1	1	Secondary	62	0		15	12	0	0	3	14.5	0	0	2.5	17	1.08838	high	17.9	36.8	1.13603	4.36462	4.95833
8_3553_303	8_3553_303_2	Township	2	Friday	School holiday	M	15	[06,19)	0	3	1	1	Secondary	62	0		15	14	0	0	1	15	0	0	2	17	1.08838	high	17.9	36.8	1.13603	4.36462	4.95833
8_3555_302	8_3555_302_1	Township	1	Sunday	Weekend	F	37	[19,60)	0	4	1	0			1		20	4	0	0	15	13	0	0	4	17	-2.78085	low	17.9	36.8	1.14188	4.36462	4.98387
8_3555_302	8_3555_302_2	Township	2	Monday	School holiday	F	37	[19,60)	0	4	1	0			1		10	9	0	0	1	16	0	0	1	17	-2.78085	low	17.9	36.8	1.14188	4.36462	4.98387
8_3555_501	8_3555_501_1	Township	1	Monday	School holiday	M	25	[00,06)	1	4	1	0			0		8	4	0	0	4	17	0	0	0	17	-2.78085	low	17.9	36.8	1.64331	4.36462	7.17241
8_3555_501	8_3555_501_2	Township	2	Tuesday	School holiday	M	25	[00,06)	1	4	1	0			0		10	10	0	0	0	17	0	0	0	17	-2.78085	low	17.9	36.8	1.64331	4.36462	7.17241
8_356_301	8_356_301_1	Township	1	Thursday	School holiday		8	[06,19)	1	3		1	Primary				8	2	0	0	6	5	0	0	12	17	0.000216726	medium	17.9	36.8	1.03392	4.36462	4.51266
8_356_301	8_356_301_2	Township	2	Friday	School holiday		8	[06,19)	1	3		1	Primary				7	1	0	0	6	5	0	0	12	17	0.000216726	medium	17.9	36.8	1.03392	4.36462	4.51266
8_356_307	8_356_307_1	Township	1	Wednesday	School holiday		5	[00,06)	1	6	1	1		45	0		4	2	0	0	2	10	0	0	7	17	0.000216726	medium	17.9	36.8	1.03392	4.36462	4.51266
8_356_307	8_356_307_2	Township	2	Thursday	School holiday		5	[00,06)	1	6	1	1		45	0		1	0	0	0	0	9	0	0	8	17	0.000216726	medium	17.9	36.8	1.03392	4.36462	4.51266
8_3567_302	8_3567_302_1	Township	1	Sunday	Weekend	M	26	[19,60)	0	5	1	0			1	2	10	10	0	0	0	17	0	0	0	17	-2.01562	low	15.1	12.2	1.64331	4.36462	7.17241
8_3567_302	8_3567_302_2	Township	2	Monday	School holiday	M	26	[19,60)	0	5	1	0			1	2	11	8	0	3	0	7	0	10	0	17	-2.01562	low	15.1	12.2	1.64331	4.36462	7.17241
8_3572_306	8_3572_306_1	Township	1	Tuesday	School holiday	M	15	[06,19)	0	5	0	1	Secondary	62	0		14	9	0	0	5	15	0	0	2	17	0.577216	high	17.9	36.8	1.13603	4.36462	4.95833
8_3572_306	8_3572_306_2	Township	2	Wednesday	School holiday	M	15	[06,19)	0	5	0	1	Secondary	62	0		2	2	0	0	0	17	0	0	0	17	0.577216	high	17.9	36.8	1.13603	4.36462	4.95833
8_3572_602	8_3572_602_1	Township	1	Friday	School holiday	F	0	[00,06)	1	5	0	0			0		16	16	0	0	0	17	0	0	0	17	0.577216	high	17.9	36.8	0.462938	4.36462	2.02055
8_3572_602	8_3572_602_2	Township	2	Saturday	Weekend	F	0	[00,06)	1	5	0	0			0		9	3	0	0	5	17	0	0	0	17	0.577216	high	17.9	36.8	0.462938	4.36462	2.02055
8_3573_601	8_3573_601_1	Township	1	Wednesday	School holiday		1	[00,06)	1	3	1	0			0		10	10	0	0	0	15	0	0	2	17	-0.231054	medium	17.9	36.8	0.462938	4.36462	2.02055
8_3573_601	8_3573_601_2	Township	2	Thursday	School holiday		1	[00,06)	1	3	1	0			0		14	14	0	0	0	17	0	0	0	17	-0.231054	medium	17.9	36.8	0.462938	4.36462	2.02055
8_3574_603	8_3574_603_1	Township	1	Sunday	Weekend	F	0	[00,06)	1	6	0	0			0		2	0	0	0	1	13	0	0	4	17	1.64474	high	17.9	36.8	0.462938	4.36462	2.02055
8_3574_603	8_3574_603_2	Township	2	Monday	School holiday	F	0	[00,06)	1	6	0	0			0		14	1	0	0	13	13	0	0	4	17	1.64474	high	17.9	36.8	0.462938	4.36462	2.02055
8_3576_302	8_3576_302_1	Township	1	Wednesday	School holiday	M	47	[19,60)	0	3	0	0			0		6	3	0	0	2	6	0	0	11	17	1.26851	high	17.9	36.8	0.702287	4.36462	3.06522
8_3576_302	8_3576_302_2	Township	2	Thursday	School holiday	M	47	[19,60)	0	3	0	0			0		2	2	0	0	0	17	0	0	0	17	1.26851	high	17.9	36.8	0.702287	4.36462	3.06522
8_3578_601	8_3578_601_1	Township	1	Wednesday	School holiday	F	1	[00,06)	1	7	0	0			0		7	6	0	0	0	17	0	0	0	17	0.643278	high	15.1	12.2	0.462938	4.36462	2.02055
8_3578_601	8_3578_601_2	Township	2	Thursday	School holiday	F	1	[00,06)	1	7	0	0			0		6	6	0	0	0	17	0	0	0	17	0.643278	high	15.1	12.2	0.462938	4.36462	2.02055
8_3581_431	8_3581_431_1	Township	1	Wednesday	School holiday	M	4	[00,06)	1	4	1	1		40	0		9	1	0	0	6	9	0	0	8	17	-1.02787	low	15.1	12.2	0.462938	4.36462	2.02055
8_3581_431	8_3581_431_2	Township	2	Thursday	School holiday	M	4	[00,06)	1	4	1	1		40	0		8	6	0	0	1	13	0	0	4	17	-1.02787	low	15.1	12.2	0.462938	4.36462	2.02055
8_3586_601	8_3586_601_1	Township	1	Saturday	Weekend	M	1	[00,06)	1	4	1	0			0		14	8	0	0	5	17	0	0	0	17	-0.353272	medium	19.7	77.8	0.462938	4.36462	2.02055
8_3586_601	8_3586_601_2	Township	2	Sunday	Weekend	M	1	[00,06)	1	4	1	0			0		14	10	0	0	4	10	0	0	7	17	-0.353272	medium	19.7	77.8	0.462938	4.36462	2.02055
8_3591_601	8_3591_601_1	Township	1	Saturday	Weekend	F	5	[00,06)	1	4	1	1		28	0		10	10	0	0	0	17	0	0	0	17	-0.353272	medium	19.7	77.8	1.03392	4.36462	4.51266
8_3591_601	8_3591_601_2	Township	2	Sunday	Weekend	F	5	[00,06)	1	4	1	1		28	0		11	8	0	0	3	12	0	0	5	17	-0.353272	medium	19.7	77.8	1.03392	4.36462	4.51266
8_3592_602	8_3592_602_1	Township	1	Tuesday	Weekday	M	0	[00,06)	1	3	1	0			0		9	4	0	0	4	13	0	0	4	17	0.0278606	medium	19.7	77.8	0.462938	4.36462	2.02055
8_3592_602	8_3592_602_2	Township	2	Wednesday	Weekday	M	0	[00,06)	1	3	1	0			0		11	6	0	0	5	14	0	0	3	17	0.0278606	medium	19.7	77.8	0.462938	4.36462	2.02055
8_360_431	8_360_431_1	Township	1	Friday	Weekday	M	18	[19,60)	0	5	1	1	Secondary	76	0		11	5	6	0	0	7	10	0	0	17	2.6601	high	12.7	6.6	1.13603	4.36462	4.95833
8_360_431	8_360_431_2	Township	2	Saturday	Weekend	M	18	[19,60)	0	5	1	1	Secondary	76	0		8	5	3	0	0	9	8	0	0	17	2.6601	high	12.7	6.6	1.13603	4.36462	4.95833
8_360_433	8_360_433_1	Township	1	Friday	Weekday	M	8	[06,19)	1	5	1	1	Primary				15	11	2	0	2	12	5	0	0	17	2.6601	high	12.7	6.6	1.03392	4.36462	4.51266
8_360_433	8_360_433_2	Township	2	Saturday	Weekend	M	8	[06,19)	1	5	1	1	Primary				14	9	0	0	5	17	0	0	0	17	2.6601	high	12.7	6.6	1.03392	4.36462	4.51266
8_3601_601	8_3601_601_1	Township	1	Thursday	Weekday	F	3	[00,06)	1	3	1	0			0		19	10	0	0	9	16	0	0	1	17	0.0278606	medium	15.1	12.2	0.462938	4.36462	2.02055
8_3601_601	8_3601_601_2	Township	2	Wednesday	School holiday	F	3	[00,06)	1	3	1	0			0		11	6	0	0	5	12	0	0	5	17	0.0278606	medium	15.1	12.2	0.462938	4.36462	2.02055
8_3611_302	8_3611_302_1	Township	1	Saturday	Weekend	M	60	[60,100)	0	5	0	0			0		1	0	0	0	1	15	0	0	2	17	-0.783771	low	17.9	36.8	0.98936	4.36462	4.31818
8_3611_302	8_3611_302_2	Township	2	Sunday	Weekend	M	60	[60,100)	0	5	0	0			0		2	1	0	0	1	16	0	0	1	17	-0.783771	low	17.9	36.8	0.98936	4.36462	4.31818
8_3619_601	8_3619_601_1	Township	1	Friday	Weekday	M	53	[06,19)	0	2	0	0			0		15	7	0	0	8	13	0	0	4	17	-0.567075	low	12.7	6.6	1.34345	4.36462	5.86364
8_3619_601	8_3619_601_2	Township	2	Saturday	Weekend	M	53	[06,19)	0	2	0	0			0		15	9	0	0	6	9	0	0	8	17	-0.567075	low	12.7	6.6	1.34345	4.36462	5.86364
8_3625_302	8_3625_302_1	Township	1	Friday	Weekday	M	40	[19,60)	0	4	1	0					15	3	0	0	12	9	4.5	0	3.5	17	-1.74184	low	12.7	6.6	1.0883	4.36462	4.75
8_3625_302	8_3625_302_2	Township	2	Saturday	Weekend	M	40	[19,60)	0	4	1	0					18	3	0	0	15	12	0	0	5	17	-1.74184	low	12.7	6.6	1.0883	4.36462	4.75
8_3625_304	8_3625_304_1	Township	1	Friday	Weekday	F	10	[06,19)	1	4	1	1	Primary	40			8	2	4	0	1	8	9	0	0	17	-1.74184	low	12.7	6.6	1.51845	4.36462	6.62745
8_3625_304	8_3625_304_2	Township	2	Saturday	Weekend	F	10	[06,19)	1	4	1	1	Primary	40			9	2	0	0	7	11	0	0	6	17	-1.74184	low	12.7	6.6	1.51845	4.36462	6.62745
8_3630_501	8_3630_501_1	Township	1	Monday	Weekday	M	3	[00,06)	1	5	1	1		38	0		9	9	0	0	0	11	0	0	6	17	0.262146	medium	15.1	12.2	0.462938	4.36462	2.02055
8_3630_501	8_3630_501_2	Township	2	Tuesday	Weekday	M	3	[00,06)	1	5	1	1		38	0		12	9	0	0	3	11	0	0	6	17	0.262146	medium	15.1	12.2	0.462938	4.36462	2.02055
8_3633_307	8_3633_307_1	Township	1	Tuesday	Weekday	M	16	[06,19)	1	6	0	1	Secondary	48	0		10	4	6	0	0	7	10	0	0	17	0.0278606	medium	15.1	12.2	1.13603	4.36462	4.95833
8_3633_307	8_3633_307_2	Township	2	Wednesday	Weekday	M	16	[06,19)	1	6	0	1	Secondary	48	0		8	4	3	0	1	7	10	0	0	17	0.0278606	medium	15.1	12.2	1.13603	4.36462	4.95833
8_3638_301	8_3638_301_1	Township	1	Monday	Weekday	F	49	[19,60)	0	4	0	0			1	12	10	10	0	0	0	17	0	0	0	17	3.32558	high	12.4	4.5	0.702287	4.36462	3.06522
8_3638_301	8_3638_301_2	Township	2	Tuesday	Weekday	F	49	[19,60)	0	4	0	0			1	12	14	3	1	0	10	5	0	0	12	17	3.32558	high	12.4	4.5	0.702287	4.36462	3.06522
8_3643_433	8_3643_433_1	Township	1	Thursday	School holiday		7	[06,19)	1	4	0	1	Primary	45	0		18	8	0	0	10	12	0	0	5	17	0.000216726	medium	15.1	12.2	1.03392	4.36462	4.51266
8_3643_433	8_3643_433_2	Township	2	Friday	School holiday		7	[06,19)	1	4	0	1	Primary	45	0		19	8	0	0	11	11	0	0	6	17	0.000216726	medium	15.1	12.2	1.03392	4.36462	4.51266
8_371_501	8_371_501_1	Township	1	Sunday	Weekend	M	33	[19,60)	0	5	0	0			0		1	1	0	0	0	15	0	0	2	17	3.01853	high	17.9	36.8	0.96052	4.36462	4.19231
8_371_501	8_371_501_2	Township	2	Monday	School holiday	M	33	[19,60)	0	5	0	0			0		1	0	0	0	0	17	0	0	0	17	3.01853	high	17.9	36.8	0.96052	4.36462	4.19231
8_377_9	8_377_9_1	Township	1	Saturday	Weekend	F	18	[06,19)	0	4	0	1	Secondary	72	0		11	3	2	0	6	5	7	0	5	17	0.887379	high	17.9	36.8	1.13603	4.36462	4.95833
8_377_9	8_377_9_2	Township	2	Sunday	Weekend	F	18	[06,19)	0	4	0	1	Secondary	72	0		35	6	0	0	29	0	0	0	17	17	0.887379	high	17.9	36.8	1.13603	4.36462	4.95833
8_378_4	8_378_4_1	Township	1	Tuesday	School holiday	F	18	[06,19)	0	6	1	1	Secondary	56	0		8	3	0	0	3	11	0	0	6	17	3.01853	high	17.9	36.8	1.13603	4.36462	4.95833
8_378_4	8_378_4_2	Township	2	Wednesday	School holiday	F	18	[06,19)	0	6	1	1	Secondary	56	0		12	8	0	0	4	11	0	0	6	17	3.01853	high	17.9	36.8	1.13603	4.36462	4.95833
8_3808_301	8_3808_301_1	Township	1	Tuesday	School holiday		28	[19,60)	0	1	1				1	345	6	3	0	2	1	7	0	10	0	17	0.000216726	medium	17.9	36.8	1.64331	4.36462	7.17241
8_3808_301	8_3808_301_2	Township	2	Wednesday	School holiday		28	[19,60)	0	1	1				1	345	3	1	0	2	0	7	0	10	0	17	0.000216726	medium	17.9	36.8	1.64331	4.36462	7.17241
8_397_433	8_397_433_1	Township	1	Saturday	Weekend	M	7	[00,06)	1	6	0	0			0		14	4	0	0	10	10	0	0	7	17	0.0278606	medium	15.1	12.2	1.03392	4.36462	4.51266
8_397_433	8_397_433_2	Township	2	Sunday	Weekend	M	7	[00,06)	1	6	0	0			0		15	10	0	0	4	12	0	0	5	17	0.0278606	medium	15.1	12.2	1.03392	4.36462	4.51266
8_406_7	8_406_7_1	Township	1	Saturday	Weekend		16	[06,19)	0	7	0	1	Secondary	56	0		11	6	0	0	5	13	0	0	4	17	0.000216726	medium	15.1	12.2	1.13603	4.36462	4.95833
8_406_7	8_406_7_2	Township	2	Sunday	Weekend		16	[06,19)	0	7	0	1	Secondary	56	0		10	7	0	0	3	13	0	0	4	17	0.000216726	medium	15.1	12.2	1.13603	4.36462	4.95833
8_416_405	8_416_405_1	Township	1	Wednesday	Weekday	F	37	[19,60)	0	9	0	0			0		10	10	0	0	0	17	0	0	0	17	-0.353272	medium	15.1	12.2	1.14188	4.36462	4.98387
8_416_405	8_416_405_2	Township	2	Thursday	Weekday	F	37	[19,60)	0	9	0	0			0		11	9	0	0	2					14	-0.353272	medium	15.1	12.2	1.14188	4.36462	4.98387
8_429_5	8_429_5_1	Township	1	Monday	School holiday	M	17	[06,19)	0	5	0	1	Secondary	50			10	8	0	0	2	17	0	0	0	17	3.9392	high	17.9	36.8	1.13603	4.36462	4.95833
8_429_5	8_429_5_2	Township	2	Tuesday	School holiday	M	17	[06,19)	0	5	0	1	Secondary	50			12	12	0	0	0	13	0	0	4	17	3.9392	high	17.9	36.8	1.13603	4.36462	4.95833
8_467_2	8_467_2_1	Township	1	Sunday	Weekend	M	46	[19,60)	0	5	0	0			1	40	4	4	0	0	0	13.5	0	0	3.5	17	3.63395	high	15.1	12.2	0.702287	4.36462	3.06522
8_467_2	8_467_2_2	Township	2	Monday	Weekday	M	46	[19,60)	0	5	0	0			1	40	4	4	0	0	0	15	1	0	1	17	3.63395	high	15.1	12.2	0.702287	4.36462	3.06522
8_470_501	8_470_501_1	Township	1	Friday	School holiday	F	3	[00,06)	1	5	1	0			0		9	5	0	0	3	15	0	0	2	17	0.0278606	medium	15.1	12.2	0.462938	4.36462	2.02055
8_470_501	8_470_501_2	Township	2	Saturday	Weekend	F	3	[00,06)	1	5	1	0			0		11	9	0	0	1	17	0	0	0	17	0.0278606	medium	15.1	12.2	0.462938	4.36462	2.02055
8_476_4	8_476_4_1	Township	1	Monday	School holiday	M	16	[06,19)	0	7	0	1	Secondary	45	0		26	14	0	0	12	11.5	2	0	3.5	17	-2.02442	low	17.9	36.8	1.13603	4.36462	4.95833
8_476_4	8_476_4_2	Township	2	Tuesday	School holiday	M	16	[06,19)	0	7	0	1	Secondary	45	0		37	16	0	0	20	12.5	0	0	4.5	17	-2.02442	low	17.9	36.8	1.13603	4.36462	4.95833
8_485_5	8_485_5_1	Township	1	Sunday	Weekend	M	15	[06,19)	0	4	0	1	Secondary	25	0		21	10	0	0	11	7	0	0	10	17	1.02441	high	17.9	36.8	1.13603	4.36462	4.95833
8_485_5	8_485_5_2	Township	2	Monday	School holiday	M	15	[06,19)	0	4	0	1	Secondary	25	0		5	5	0	0	0	16	0	0	1	17	1.02441	high	17.9	36.8	1.13603	4.36462	4.95833
8_495_1	8_495_1_1	Township	1	Tuesday	Weekday	F	52	[19,60)	0	6	0	0			0		5	5	0	0	0	17	0	0	0	17	-0.432061	low	15.1	12.2	1.34345	4.36462	5.86364
8_495_1	8_495_1_2	Township	2	Wednesday	Weekday	F	52	[19,60)	0	6	0	0			0		5	5	0	0	0	17	0	0	0	17	-0.432061	low	15.1	12.2	1.34345	4.36462	5.86364
8_498_1	8_498_1_1	Township	1	Saturday	Weekend	F	44	[19,60)	0	1	1	0			1	20	15	0	0	15	0	2	0	15	0	17	3.31188	high	17.9	36.8	1.0883	4.36462	4.75
8_498_1	8_498_1_2	Township	2	Sunday	Weekend	F	44	[19,60)	0	1	1	0			1	20	8	0	0	8	0	2	0	15	0	17	3.31188	high	17.9	36.8	1.0883	4.36462	4.75
8_509_601	8_509_601_1	Township	1	Wednesday	School holiday	M	35	[06,19)	1	2	0	1	Primary	40	0		11	6	0	0	3	16	0	0	1	17	0.408993	high	17.9	36.8	1.14188	4.36462	4.98387
8_509_601	8_509_601_2	Township	2	Thursday	School holiday	M	35	[06,19)	1	2	0	1	Primary	40	0		10	3	0	0	6	12	0	0	5	17	0.408993	high	17.9	36.8	1.14188	4.36462	4.98387
8_517_431	8_517_431_1	Township	1	Sunday	Weekend	M	4	[00,06)	1	7	1	1		40	0		18	15	0	0	2	10	0	0	7	17	-0.578761	low	15.1	12.2	0.462938	4.36462	2.02055
8_517_431	8_517_431_2	Township	2	Monday	School holiday	M	4	[00,06)	1	7	1	1		40	0		14	7	0	0	3	10	0	0	7	17	-0.578761	low	15.1	12.2	0.462938	4.36462	2.02055
8_526_602	8_526_602_1	Township	1	Friday	Weekday		14	[06,19)	0	7	0	1	Secondary	69	0		45	8	29	0	8	4	1	0	12	17	-0.949082	low	15.1	12.2	1.51845	4.36462	6.62745
8_526_602	8_526_602_2	Township	2	Saturday	Weekend		14	[06,19)	0	7	0	1	Secondary	69	0		42	23	0	0	19	9	0	0	8	17	-0.949082	low	15.1	12.2	1.51845	4.36462	6.62745
8_54_601	8_54_601_1	Township	1	Wednesday	School holiday	M	14	[06,19)	0	3	1	1	Primary	36			14	8	0	0	6	11	0	0	6	17	-2.95022	low	17.9	36.8	1.51845	4.36462	6.62745
8_54_601	8_54_601_2	Township	2	Thursday	School holiday	M	14	[06,19)	0	3	1	1	Primary	36			11	7	0	0	4	13	0	0	4	17	-2.95022	low	17.9	36.8	1.51845	4.36462	6.62745
8_540_7	8_540_7_1	Township	1	Monday	School holiday	F	18	[06,19)	0	6	0	1	Secondary	56	0		8	5	0	0	3	12	0	0	5	17	2.02587	high	17.9	36.8	1.13603	4.36462	4.95833
8_540_7	8_540_7_2	Township	2	Tuesday	School holiday	F	18	[06,19)	0	6	0	1	Secondary	56	0		5	5	0	0	0	17	0	0	0	17	2.02587	high	17.9	36.8	1.13603	4.36462	4.95833
8_541_201	8_541_201_1	Township	1	Sunday	Weekend	M	8	[06,19)	1	5	1	1	Primary	42	0		11	7	0	0	4	15	0	0	2	17	3.32378	high	17.9	36.8	1.03392	4.36462	4.51266
8_541_201	8_541_201_2	Township	2	Monday	School holiday	M	8	[06,19)	1	5	1	1	Primary	42	0		13	6	0	0	7	12	0	0	5	17	3.32378	high	17.9	36.8	1.03392	4.36462	4.51266
8_551_301	8_551_301_1	Township	1	Tuesday	School holiday	F	7	[06,19)	1	5	1	1	Primary		0		11	2	0	0	9	8	0	0	9	17	3.34339	high	17.9	36.8	1.03392	4.36462	4.51266
8_551_301	8_551_301_2	Township	2	Wednesday	School holiday	F	7	[06,19)	1	5	1	1	Primary		0		6	3	0	0	0	17	0	0	0	17	3.34339	high	17.9	36.8	1.03392	4.36462	4.51266
8_569_2	8_569_2_1	Township	1	Saturday	Weekend	F	72	[19,60)	0	9	0	0			1		13	5	0	0	8	7	0	0	10	17	1.10029	high	17.9	36.8	1.98566	4.36462	8.66667
8_569_2	8_569_2_2	Township	2	Sunday	Weekend	F	72	[19,60)	0	9	0	0			1		8	4	0	0	4	11	0	0	6	17	1.10029	high	17.9	36.8	1.98566	4.36462	8.66667
8_57_1	8_57_1_1	Township	1	Thursday	Weekday	M	37	[19,60)	0	2	0	0			0		39	22	0	0	17	12	0	0	5	17	0.577216	high	12.4	4.5	1.14188	4.36462	4.98387
8_57_1	8_57_1_2	Township	2	Friday	Weekday	M	37	[19,60)	0	2	0	0			0		32	18	0	0	14	10	0	0	7	17	0.577216	high	12.4	4.5	1.14188	4.36462	4.98387
8_583_6	8_583_6_1	Township	1	Thursday	School holiday	F	18	[06,19)	0	5	0	1	Secondary	57	0		8	4	0	0	4	10	0	0	7	17	0.0278606	medium	17.9	36.8	1.13603	4.36462	4.95833
8_583_6	8_583_6_2	Township	2	Friday	School holiday	F	18	[06,19)	0	5	0	1	Secondary	57	0		4	4	0	0	0	17	0	0	0	17	0.0278606	medium	17.9	36.8	1.13603	4.36462	4.95833
8_593_3	8_593_3_1	Township	1	Wednesday	School holiday	F	14	[06,19)	0	4	1	1	Secondary	64	0		7	5	0	0	2	13	0	0	4	17	0.790126	high	17.9	36.8	1.51845	4.36462	6.62745
8_593_3	8_593_3_2	Township	2	Thursday	School holiday	F	14	[06,19)	0	4	1	1	Secondary	64	0		7	6	0	0	1	15	0	0	2	17	0.790126	high	17.9	36.8	1.51845	4.36462	6.62745
8_598_303	8_598_303_1	Township	1	Tuesday	School holiday	M	7	[06,19)	1	5	0	1	Primary	41	0		30	13	0	0	17	8.5	0	0	8.5	17	-0.949082	low	17.9	36.8	1.03392	4.36462	4.51266
8_598_303	8_598_303_2	Township	2	Wednesday	School holiday	M	7	[06,19)	1	5	0	1	Primary	41	0		26	12	0	0	14	11.5	0	0	5.5	17	-0.949082	low	17.9	36.8	1.03392	4.36462	4.51266
8_600_601	8_600_601_1	Township	1	Wednesday	School holiday	F	22	[19,60)	0	2	0	0			0		8	5	0	0	3	9	0	0	8	17	-0.949082	low	17.9	36.8	1.27361	4.36462	5.55882
8_600_601	8_600_601_2	Township	2	Thursday	School holiday	F	22	[19,60)	0	2	0	0			0		4	0	0	0	4	13	0	0	4	17	-0.949082	low	17.9	36.8	1.27361	4.36462	5.55882
8_6002_431	8_6002_431_1	Township	1	Thursday	School holiday	M	8	[06,19)	0	4	0	1	Primary	42	0		8	8	0	0	0	17	0	0	0	17	0.887379	high	17.9	36.8	1.03392	4.36462	4.51266
8_6002_431	8_6002_431_2	Township	2	Friday	School holiday	M	8	[06,19)	0	4	0	1	Primary	42	0		14	14	0	0	0	17	0	0	0	17	0.887379	high	17.9	36.8	1.03392	4.36462	4.51266
8_6006_407	8_6006_407_1	Township	1	Tuesday	Weekday		82	[60,100)	1	2	1	0			0		7	2	0	0	5					13	-0.924567	low	19.7	77.8	1.26013	4.36462	5.5
8_6006_407	8_6006_407_2	Township	2	Wednesday	Weekday		82	[60,100)	1	2	1	0			0		1	1	0	0	0	17	0	0	0	17	-0.924567	low	19.7	77.8	1.26013	4.36462	5.5
8_6010_402	8_6010_402_1	Township	1	Monday	Weekday	M	39	[19,60)	0	2	1	0			0		2	2	0	0	0	17	0	0	0	17	-2.29636	low	19.7	77.8	1.14188	4.36462	4.98387
8_6010_402	8_6010_402_2	Township	2	Tuesday	Weekday	M	39	[19,60)	0	2	1	0			0		3	3	0	0	0	17	0	0	0	17	-2.29636	low	19.7	77.8	1.14188	4.36462	4.98387
8_6011_501	8_6011_501_1	Township	1	Thursday	School holiday	M	2	[00,06)	1	4	1	0			0		5	3	0	0	0	13	0	0	4	17	1.18384	high	19.7	77.8	0.462938	4.36462	2.02055
8_6011_501	8_6011_501_2	Township	2	Friday	School holiday	M	2	[00,06)	1	4	1	0			0		4	3	0	0	1	17	0	0	0	17	1.18384	high	19.7	77.8	0.462938	4.36462	2.02055
8_6012_434	8_6012_434_1	Township	1	Friday	School holiday	M	5	[00,06)	1	5	1	1			0		7	5	0	0	2	15	0	0	2	17	2.32723	high	19.7	77.8	1.03392	4.36462	4.51266
8_6012_434	8_6012_434_2	Township	2	Saturday	Weekend	M	5	[00,06)	1	5	1	1			0		5	4	0	0	1	11	0	0	6	17	2.32723	high	19.7	77.8	1.03392	4.36462	4.51266
8_6015_433	8_6015_433_1	Township	1	Friday	School holiday	F	7	[06,19)	1	6	0	1	Primary	50			8	5	0	0	1	11	0	0	6	17	1.18384	high	19.7	77.8	1.03392	4.36462	4.51266
8_6015_433	8_6015_433_2	Township	2	Saturday	Weekend	F	7	[06,19)	1	6	0	1	Primary	50			10	5	0	0	4	12	0	0	5	17	1.18384	high	19.7	77.8	1.03392	4.36462	4.51266
8_6017_601	8_6017_601_1	Township	1	Friday	School holiday	M	1	[00,06)	1	6	0	0			0		2	2	0	0	0	5.5	0	0	11.5	17	3.32378	high	17.9	36.8	0.462938	4.36462	2.02055
8_6017_601	8_6017_601_2	Township	2	Saturday	Weekend	M	1	[00,06)	1	6	0	0			0		3	2	0	0	0	17	0	0	0	17	3.32378	high	17.9	36.8	0.462938	4.36462	2.02055
8_6021_432	8_6021_432_1	Township	1	Sunday	Weekend	M	18	[06,19)	0	5	0	0			1		17	14	3	0	0	14	3	0	0	17	1.79634	high	19.7	77.8	1.13603	4.36462	4.95833
8_6021_432	8_6021_432_2	Township	2	Monday	School holiday	M	18	[06,19)	0	5	0	0			1		6	3	0	0	3	13	4	0	0	17	1.79634	high	19.7	77.8	1.13603	4.36462	4.95833
8_6029_403	8_6029_403_1	Township	1	Friday	School holiday		18	[06,19)	0	7		1	Secondary	72	0		11	7	0	0	4	12	0	0	5	17	0.000216726	medium	19.7	77.8	1.13603	4.36462	4.95833
8_6029_403	8_6029_403_2	Township	2	Saturday	Weekend		18	[06,19)	0	7		1	Secondary	72	0		9	8	0	0	1	10	0	0	7	17	0.000216726	medium	19.7	77.8	1.13603	4.36462	4.95833
8_6031_601	8_6031_601_1	Township	1	Monday	Weekday	M	2	[00,06)	1	4	1	0			0		7	6	0	0	1	8	0	0	9	17	1.72241	high	19.7	77.8	0.462938	4.36462	2.02055
8_6031_601	8_6031_601_2	Township	2	Tuesday	Weekday	M	2	[00,06)	1	4	1	0			0		10	3	0	0	5	11	0	0	6	17	1.72241	high	19.7	77.8	0.462938	4.36462	2.02055
8_6035_601	8_6035_601_1	Township	1	Sunday	Weekend	M	6	[00,06)	1	5	0	0			0		4	3	0	0	1	17	0	0	0	17	2.70837	high	19.7	77.8	1.03392	4.36462	4.51266
8_6035_601	8_6035_601_2	Township	2	Monday	School holiday	M	6	[00,06)	1	5	0	0			0		3	3	0	0	0	17	0	0	0	17	2.70837	high	19.7	77.8	1.03392	4.36462	4.51266
8_6046_432	8_6046_432_1	Township	1	Monday	School holiday		6	[06,19)	1	3	1	1	Primary		0		5	3	0	0	2	9	0	0	8	17	0.000216726	medium	17.9	36.8	1.03392	4.36462	4.51266
8_6046_432	8_6046_432_2	Township	2	Tuesday	School holiday		6	[06,19)	1	3	1	1	Primary		0		6	2	0	0	4	11	0	0	6	17	0.000216726	medium	17.9	36.8	1.03392	4.36462	4.51266
8_6049_432	8_6049_432_1	Township	1	Friday	School holiday	F	13	[06,19)	0	6	1	1	Secondary	50	0		12	6	0	0	6	13	0	0	4	17	3.63395	high	19.7	77.8	1.51845	4.36462	6.62745
8_6049_432	8_6049_432_2	Township	2	Saturday	Weekend	F	13	[06,19)	0	6	1	1	Secondary	50	0		9	5	0	0	4	12	0	0	5	17	3.63395	high	19.7	77.8	1.51845	4.36462	6.62745
8_6051_433	8_6051_433_1	Township	1	Wednesday	School holiday	F	4	[00,06)	1	5	1	1		24	0		11	5	0	0	5	13	0	0	4	17	2.94265	high	17.9	36.8	0.462938	4.36462	2.02055
8_6051_433	8_6051_433_2	Township	2	Thursday	School holiday	F	4	[00,06)	1	5	1	1		24	0		12	7	0	0	4	10	0	0	7	17	2.94265	high	17.9	36.8	0.462938	4.36462	2.02055
8_6053_431	8_6053_431_1	Township	1	Friday	School holiday	M	6	[06,19)	0	4	1	1	Primary				3	3	0	0	0	13	0	0	4	17	2.97143	high	17.9	36.8	1.03392	4.36462	4.51266
8_6053_431	8_6053_431_2	Township	2	Saturday	Weekend	M	6	[06,19)	0	4	1	1	Primary				4	0	0	0	0	13	0	0	4	17	2.97143	high	17.9	36.8	1.03392	4.36462	4.51266
8_606_4	8_606_4_1	Township	1	Friday	School holiday	M	29	[19,60)	0	7	0	0			1		11	9	0	0	2	15	0	0	2	17	-1.42861	low	17.9	36.8	1.64331	4.36462	7.17241
8_606_4	8_606_4_2	Township	2	Saturday	Weekend	M	29	[19,60)	0	7	0	0			1		9	6	0	0	3	16	0	0	1	17	-1.42861	low	17.9	36.8	1.64331	4.36462	7.17241
8_6062_434	8_6062_434_1	Township	1	Thursday	School holiday	F	9	[06,19)	1	4	0	1	Primary	53			7	3	0	0	3	14	0	0	3	17	2.6374	high	19.7	77.8	1.03392	4.36462	4.51266
8_6062_434	8_6062_434_2	Township	2	Friday	School holiday	F	9	[06,19)	1	4	0	1	Primary	53			8	4	0	0	3	11	0	0	6	17	2.6374	high	19.7	77.8	1.03392	4.36462	4.51266
8_6063_601	8_6063_601_1	Township	1	Monday	Weekday	F	2	[00,06)	1	11	0	0			0		9	9	0	0	0	17	0	0	0	17	1.94319	high	19.7	77.8	0.462938	4.36462	2.02055
8_6063_601	8_6063_601_2	Township	2	Tuesday	Weekday	F	2	[00,06)	1	11	0	0			0		7	7	0	0	0	17	0	0	0	17	1.94319	high	19.7	77.8	0.462938	4.36462	2.02055
8_6083_601	8_6083_601_1	Township	1	Saturday	Weekend	M	31	[19,60)	0	4	1				1	25	15	12	0	0	3	10	0	0	7	17	1.55306	high	17.9	36.8	0.96052	4.36462	4.19231
8_6083_601	8_6083_601_2	Township	2	Sunday	Weekend	M	31	[19,60)	0	4	1				1	25	14	10	0	0	4	10	0	0	7	17	1.55306	high	17.9	36.8	0.96052	4.36462	4.19231
8_609_201	8_609_201_1	Township	1	Saturday	Weekend		10	[06,19)	1	5	0	1	Primary	34	0		8	3	0	0	5	12	0	0	5	17	0.000216726	medium	17.9	36.8	1.51845	4.36462	6.62745
8_609_201	8_609_201_2	Township	2	Sunday	Weekend		10	[06,19)	1	5	0	1	Primary	34	0		9	6	0	0	3	14	0	0	3	17	0.000216726	medium	17.9	36.8	1.51845	4.36462	6.62745
8_609_602	8_609_602_1	Township	1	Monday	School holiday		0	[00,06)	1	5	0	0			0		10	4	0	0	6	16	0	0	1	17	0.000216726	medium	17.9	36.8	0.462938	4.36462	2.02055
8_609_602	8_609_602_2	Township	2	Tuesday	School holiday		0	[00,06)	1	5	0	0			0		15	6	0	0	9	14	0	0	3	17	0.000216726	medium	17.9	36.8	0.462938	4.36462	2.02055
8_6111_401	8_6111_401_1	Township	1	Tuesday	School holiday	F	89	[60,100)	0	3	0	0			1		15	10	0	0	5	11	0	0	6	17	-0.959893	low	17.9	36.8	1.48925	4.36462	6.5
8_6111_401	8_6111_401_2	Township	2	Wednesday	School holiday	F	89	[60,100)	0	3	0	0			1		7	6	0	0	1	16	0	1	0	17	-0.959893	low	17.9	36.8	1.48925	4.36462	6.5
8_612_601	8_612_601_1	Township	1	Tuesday	School holiday	M	1	[00,06)	1	6	0	0			0		14	11	0	0	3	11.5	0	0	5.5	17	1.02441	high	17.9	36.8	0.462938	4.36462	2.02055
8_612_601	8_612_601_2	Township	2	Wednesday	School holiday	M	1	[00,06)	1	6	0	0			0		11	8	0	0	3	12	0	0	5	17	1.02441	high	17.9	36.8	0.462938	4.36462	2.02055
8_6121_501	8_6121_501_1	Township	1	Tuesday	School holiday	F	17	[06,19)	0	3	0	1	Secondary	50	0		23	5	9	0	9	5	10	0	2	17	-0.048017	medium	17.9	36.8	1.13603	4.36462	4.95833
8_6121_501	8_6121_501_2	Township	2	Wednesday	School holiday	F	17	[06,19)	0	3	0	1	Secondary	50	0		16	5	7	0	4	6	4	0	7	17	-0.048017	medium	17.9	36.8	1.13603	4.36462	4.95833
8_6122_402	8_6122_402_1	Township	1	Sunday	Weekend	M	35	[19,60)	0	3	0	0			0		21	5	0	0	16	7	0	0	10	17	-0.498123	low	17.9	36.8	1.14188	4.36462	4.98387
8_6122_402	8_6122_402_2	Township	2	Monday	School holiday	M	35	[19,60)	0	3	0	0			0		35	12	0	0	23	10	0	0	7	17	-0.498123	low	17.9	36.8	1.14188	4.36462	4.98387
8_6123_434	8_6123_434_1	Township	1	Friday	School holiday	F	13	[06,19)	1	5	1	1	Primary	50	0		5	5	0	0	0	16	0	0	1	17	-0.353272	medium	17.9	36.8	1.51845	4.36462	6.62745
8_6123_434	8_6123_434_2	Township	2	Saturday	Weekend	F	13	[06,19)	1	5	1	1	Primary	50	0		5	4	0	0	1	13	0	0	4	17	-0.353272	medium	17.9	36.8	1.51845	4.36462	6.62745
8_6124_401	8_6124_401_1	Township	1	Friday	School holiday	M	78	[60,100)	1	3	0	0			0		8	8	0	0	0	10	0	0	7	17	0.362538	high	17.9	36.8	3.09305	4.36462	13.5
8_6124_401	8_6124_401_2	Township	2	Saturday	Weekend	M	78	[60,100)	1	3	0	0			0		14	10	0	0	4	12	0	0	5	17	0.362538	high	17.9	36.8	3.09305	4.36462	13.5
8_6126_401	8_6126_401_1	Township	1	Sunday	Weekend	M	63	[60,100)	0	9	0	0			0		2	1	0	1	0	15	0	0	2	17	0.267053	medium	17.9	36.8	0.98936	4.36462	4.31818
8_6126_401	8_6126_401_2	Township	2	Monday	School holiday	M	63	[60,100)	0	9	0	0			0		3	0	0	0	3	13	0	0	4	17	0.267053	medium	17.9	36.8	0.98936	4.36462	4.31818
8_6133_601	8_6133_601_1	Township	1	Monday	School holiday	F	1	[00,06)	1	4	1	0			0		14	7	0	0	5	16	0	0	1	17	-3.07911	low	17.9	36.8	0.462938	4.36462	2.02055
8_6133_601	8_6133_601_2	Township	2	Tuesday	School holiday	F	1	[00,06)	1	4	1	0			0		13	10	0	0	2	17	0	0	0	17	-3.07911	low	17.9	36.8	0.462938	4.36462	2.02055
8_6134_402	8_6134_402_1	Township	1	Tuesday	School holiday	M	34	[19,60)	0	5	0	0			1		22	3	0	0	19	7	0	0	10	17	0.262146	medium	17.9	36.8	0.96052	4.36462	4.19231
8_6134_402	8_6134_402_2	Township	2	Wednesday	School holiday	M	34	[19,60)	0	5	0	0			1		11	5	0	0	6	6	0	0	11	17	0.262146	medium	17.9	36.8	0.96052	4.36462	4.19231
8_6135_433	8_6135_433_1	Township	1	Monday	School holiday	M	14	[06,19)	0	8	0	1	Secondary	63	0		9	0	0	0	7	12	0	0	5	17	-0.353272	medium	17.9	36.8	1.51845	4.36462	6.62745
8_6135_433	8_6135_433_2	Township	2	Tuesday	School holiday	M	14	[06,19)	0	8	0	1	Secondary	63	0		9	1	0	0	8	12	0	0	5	17	-0.353272	medium	17.9	36.8	1.51845	4.36462	6.62745
8_6136_501	8_6136_501_1	Township	1	Saturday	Weekend	F	2	[00,06)	1	4	1	0			0		2	2	0	0	0	9	0	0	8	17	-2.76008	low	17.9	36.8	0.462938	4.36462	2.02055
8_6136_501	8_6136_501_2	Township	2	Sunday	Weekend	F	2	[00,06)	1	4	1	0			0		6	4	0	0	2	16	0	0	1	17	-2.76008	low	17.9	36.8	0.462938	4.36462	2.02055
8_6137_402	8_6137_402_1	Township	1	Tuesday	School holiday	M	22	[19,60)	0	4	0	0			1	4	42	28	0	5	5	11	0	6	0	17	-1.37717	low	17.9	36.8	1.27361	4.36462	5.55882
8_6137_402	8_6137_402_2	Township	2	Wednesday	School holiday	M	22	[19,60)	0	4	0	0			1	4	26	20	0	5	1	6	0	7	4	17	-1.37717	low	17.9	36.8	1.27361	4.36462	5.55882
8_6138_432	8_6138_432_1	Township	1	Saturday	Weekend	F	17	[06,19)	0	3	1	1	Secondary	48	0		10	8	2	0	0	10	7	0	0	17	-0.328757	medium	17.9	36.8	1.13603	4.36462	4.95833
8_6138_432	8_6138_432_2	Township	2	Sunday	Weekend	F	17	[06,19)	0	3	1	1	Secondary	48	0		9	6	0	0	3	10	0	0	7	17	-0.328757	medium	17.9	36.8	1.13603	4.36462	4.95833
8_6139_433	8_6139_433_1	Township	1	Tuesday	School holiday	F	17	[06,19)	0	2	1	0			0		6	2	0	0	2	12	0	0	5	17	1.9549	high	17.9	36.8	1.13603	4.36462	4.95833
8_6139_433	8_6139_433_2	Township	2	Wednesday	School holiday	F	17	[06,19)	0	2	1	0			0		7	4	0	0	3	13	0	0	4	17	1.9549	high	17.9	36.8	1.13603	4.36462	4.95833
8_614_3	8_614_3_1	Township	1	Thursday	Weekday	F	46	[19,60)	0	2	1	0			1	2	33	6	0	4	22	9	0	8	0	17	-3.20725	low	15.1	12.2	0.702287	4.36462	3.06522
8_614_3	8_614_3_2	Township	2	Wednesday	School holiday	F	46	[19,60)	0	2	1	0			1	2	14	3	0	1	10	6	0	7	4	17	-3.20725	low	15.1	12.2	0.702287	4.36462	3.06522
8_6140_401	8_6140_401_1	Township	1	Wednesday	School holiday	M	31	[06,19)	1	3	1	1	Primary	49	0		10	10	0	0	0	17	0	0	0	17	1.57377	high	17.9	36.8	0.96052	4.36462	4.19231
8_6140_401	8_6140_401_2	Township	2	Thursday	School holiday	M	31	[06,19)	1	3	1	1	Primary	49	0		7	6	0	0	1	10	0	0	7	17	1.57377	high	17.9	36.8	0.96052	4.36462	4.19231
8_6143_431	8_6143_431_1	Township	1	Sunday	Weekend	F	4	[00,06)	1	4	1	1		50	0		9	5	0	0	4	11	0	0	6	17	0.0415648	medium	17.9	36.8	0.462938	4.36462	2.02055
8_6143_431	8_6143_431_2	Township	2	Monday	School holiday	F	4	[00,06)	1	4	1	1		50	0		14	10	0	0	4	10	0	0	7	17	0.0415648	medium	17.9	36.8	0.462938	4.36462	2.02055
8_6143_601	8_6143_601_1	Township	1	Thursday	School holiday	M	0	[00,06)	1	4	1	0			0		7	7	0	0	0	17	0	0	0	17	0.0415648	medium	17.9	36.8	0.462938	4.36462	2.02055
8_6143_601	8_6143_601_2	Township	2	Friday	School holiday	M	0	[00,06)	1	4	1	0			0		12	9	0	0	2	10	0	0	7	17	0.0415648	medium	17.9	36.8	0.462938	4.36462	2.02055
8_615_1	8_615_1_1	Township	1	Sunday	Weekend	F	68	[60,100)	0	6	0	0			1		35	19	0	0	16	12	0	0	5	17	0.719156	high	19.7	77.8	0.91646	4.36462	4
8_615_1	8_615_1_2	Township	2	Monday	Weekday	F	68	[60,100)	0	6	0	0			1		35	9	0	0	26	10	0	0	7	17	0.719156	high	19.7	77.8	0.91646	4.36462	4
8_6151_402	8_6151_402_1	Township	1	Monday	School holiday	M	41	[19,60)	0	8	0	0			0		7	7	0	0	0	15	0	0	2	17	-1.80773	low	17.9	36.8	1.0883	4.36462	4.75
8_6151_402	8_6151_402_2	Township	2	Tuesday	School holiday	M	41	[19,60)	0	8	0	0			0		9	6	0	0	3	11	0	0	6	17	-1.80773	low	17.9	36.8	1.0883	4.36462	4.75
8_6151_601	8_6151_601_1	Township	1	Friday	School holiday	F	0	[00,06)	1	9	0	0			0		8	8	0	0	0	17	0	0	0	17	-1.80773	low	15.1	12.2	0.462938	4.36462	2.02055
8_6151_601	8_6151_601_2	Township	2	Saturday	Weekend	F	0	[00,06)	1	9	0	0			0		9	8	0	0	0	17	0	0	0	17	-1.80773	low	15.1	12.2	0.462938	4.36462	2.02055
8_6153_437	8_6153_437_1	Township	1	Tuesday	Weekday	M	11	[06,19)	1	7	0	1	Primary	46	0		12	0	6	0	4	11	6	0	0	17	0.338023	high	15.1	12.2	1.51845	4.36462	6.62745
8_6153_437	8_6153_437_2	Township	2	Wednesday	Weekday	M	11	[06,19)	1	7	0	1	Primary	46	0		13	0	0	0	12	7	10	0	0	17	0.338023	high	15.1	12.2	1.51845	4.36462	6.62745
8_6156_432	8_6156_432_1	Township	1	Thursday	School holiday	M	13	[06,19)	1	3	0	1	Primary	30	0		37	15	0	0	22	12	0	0	5	17	-2.02442	low	15.1	12.2	1.51845	4.36462	6.62745
8_6156_432	8_6156_432_2	Township	2	Friday	School holiday	M	13	[06,19)	1	3	0	1	Primary	30	0		37	21	0	1	15	14.5	0	0	2.5	17	-2.02442	low	15.1	12.2	1.51845	4.36462	6.62745
8_6157_431	8_6157_431_1	Township	1	Monday	School holiday	M	9	[06,19)	1	9	0	0			0		28	15	7	0	6	7	6	0	4	17	-0.0431092	medium	17.9	36.8	1.03392	4.36462	4.51266
8_6157_431	8_6157_431_2	Township	2	Tuesday	School holiday	M	9	[06,19)	1	9	0	0			0		24	18	4	0	1	9	0	0	8	17	-0.0431092	medium	17.9	36.8	1.03392	4.36462	4.51266
8_6158_435	8_6158_435_1	Township	1	Sunday	Weekend	F	4	[00,06)	1	8	1	1		38	0		12	8	0	0	4	8	0	0	9	17	-1.42861	low	19.7	77.8	0.462938	4.36462	2.02055
8_6158_435	8_6158_435_2	Township	2	Monday	School holiday	F	4	[00,06)	1	8	1	1		38	0		14	9	0	0	4	9	0	0	8	17	-1.42861	low	19.7	77.8	0.462938	4.36462	2.02055
8_6163_433	8_6163_433_1	Township	1	Friday	School holiday	M	12	[06,19)	0	4	1	1	Secondary	52	0		4	4	0	0	0	14	0	0	3	17	-0.353272	medium	19.7	77.8	1.51845	4.36462	6.62745
8_6163_433	8_6163_433_2	Township	2	Saturday	Weekend	M	12	[06,19)	0	4	1	1	Secondary	52	0		6	5	0	0	1	13	0	0	4	17	-0.353272	medium	19.7	77.8	1.51845	4.36462	6.62745
8_6165_433	8_6165_433_1	Township	1	Monday	Weekday	F	10	[06,19)	1	5	1	1	Primary	25	0		16	7	6	0	2	9.5	1.5	0	6	17	-0.353272	medium	15.1	12.2	1.51845	4.36462	6.62745
8_6165_433	8_6165_433_2	Township	2	Tuesday	Weekday	F	10	[06,19)	1	5	1	1	Primary	25	0		15	2	4	0	8	6	0	0	11	17	-0.353272	medium	15.1	12.2	1.51845	4.36462	6.62745
8_6166_401	8_6166_401_1	Township	1	Tuesday	Weekday	F	60	[60,100)	0	3	0	0			1		18	10	0	0	8	12	0	0	5	17	-0.0431092	medium	19.7	77.8	0.98936	4.36462	4.31818
8_6166_401	8_6166_401_2	Township	2	Wednesday	Weekday	F	60	[60,100)	0	3	0	0			1		17	12	0	0	4	8	0	0	9	17	-0.0431092	medium	19.7	77.8	0.98936	4.36462	4.31818
8_6167_501	8_6167_501_1	Township	1	Sunday	Weekend	M	2	[00,06)	1	6	0	0			0		8	6	0	0	1	17	0	0	0	17	-1.87488	low	19.7	77.8	0.462938	4.36462	2.02055
8_6167_501	8_6167_501_2	Township	2	Monday	School holiday	M	2	[00,06)	1	6	0	0			0		9	7	0	0	1	8	0	0	9	17	-1.87488	low	19.7	77.8	0.462938	4.36462	2.02055
8_6169_434	8_6169_434_1	Township	1	Wednesday	Weekday	M	5	[00,06)	1	6	0	1		28	0		5	5	0	0	0	17	0	0	0	17	-1.56765	low	19.7	77.8	1.03392	4.36462	4.51266
8_6169_434	8_6169_434_2	Township	2	Thursday	School holiday	M	5	[00,06)	1	6	0	1		28	0		7	7	0	0	0	17	0	0	0	17	-1.56765	low	19.7	77.8	1.03392	4.36462	4.51266
8_6172_601	8_6172_601_1	Township	1	Tuesday	Weekday		0	[00,06)	1	3	1	0			0		9	6	0	0	3	12	0	0	5	17	-0.436936	low	19.7	77.8	0.462938	4.36462	2.02055
8_6172_601	8_6172_601_2	Township	2	Wednesday	Weekday		0	[00,06)	1	3	1	0			0		19	12	0	0	7	7	0	0	10	17	-0.436936	low	19.7	77.8	0.462938	4.36462	2.02055
8_6172_602	8_6172_602_1	Township	1	Sunday	Weekend		2	[00,06)	1	4	1	0			0		7	7	0	0	0	17	0	0	0	17	-0.436936	low	19.7	77.8	0.462938	4.36462	2.02055
8_6172_602	8_6172_602_2	Township	2	Monday	School holiday		2	[00,06)	1	4	1	0			0		10	10	0	0	0	17	0	0	0	17	-0.436936	low	19.7	77.8	0.462938	4.36462	2.02055
8_6175_432	8_6175_432_1	Township	1	Sunday	Weekend	M	6	[06,19)	1	5	0	1	Primary	25	0		10	0	0	0	1	13	0	0	4	17	1.2499	high	15.1	12.2	1.03392	4.36462	4.51266
8_6175_432	8_6175_432_2	Township	2	Monday	School holiday	M	6	[06,19)	1	5	0	1	Primary	25	0		9	9	0	0	0	15	0	0	2	17	1.2499	high	15.1	12.2	1.03392	4.36462	4.51266
8_6178_431	8_6178_431_1	Township	1	Sunday	Weekend	M	21	[06,19)	0	6	0	1	Primary	40	0		23	19	0	0	2					0	-2.03523	low	19.7	77.8	1.27361	4.36462	5.55882
8_6178_431	8_6178_431_2	Township	2	Monday	Weekday	M	21	[06,19)	0	6	0	1	Primary	40	0		14	9	1	0	4	14	0	0	3	17	-2.03523	low	19.7	77.8	1.27361	4.36462	5.55882
8_618_401	8_618_401_1	Township	1	Monday	School holiday	F	64	[60,100)	0	1	1	0			1		15	0	0	0	15	12.5	0	0	4.5	17	0.408993	high	17.9	36.8	0.98936	4.36462	4.31818
8_618_401	8_618_401_2	Township	2	Tuesday	School holiday	F	64	[60,100)	0	1	1	0			1		12	3	0	0	9	14.5	0	0	2.5	17	0.408993	high	17.9	36.8	0.98936	4.36462	4.31818
8_6181_433	8_6181_433_1	Township	1	Monday	School holiday	M	14	[06,19)	0	2	0	1	Secondary	48	0		16	2	0	0	14	12.5	0	0	4.5	17	-0.353272	medium	17.9	36.8	1.51845	4.36462	6.62745
8_6181_433	8_6181_433_2	Township	2	Tuesday	School holiday	M	14	[06,19)	0	2	0	1	Secondary	48	0		23	7	0	0	16	12.5	0	0	4.5	17	-0.353272	medium	17.9	36.8	1.51845	4.36462	6.62745
8_6182_602	8_6182_602_1	Township	1	Sunday	Weekend	M	2	[00,06)	1	6	0	0			0		16	11	0	0	4	15	0	0	2	17	-1.93975	low	19.7	77.8	0.462938	4.36462	2.02055
8_6182_602	8_6182_602_2	Township	2	Monday	Weekday	M	2	[00,06)	1	6	0	0			0		19	5	0	0	14	15.5	0	0	1.5	17	-1.93975	low	19.7	77.8	0.462938	4.36462	2.02055
8_6183_433	8_6183_433_1	Township	1	Monday	Weekday	F	5	[00,06)	1	4	0	1		38	0		26	9	4	0	12	11	5	0	1	17	-3.84428	low	19.7	77.8	1.03392	4.36462	4.51266
8_6183_433	8_6183_433_2	Township	2	Tuesday	Weekday	F	5	[00,06)	1	4	0	1		38	0		12	4	2	0	6	8	5	0	4	17	-3.84428	low	19.7	77.8	1.03392	4.36462	4.51266
8_6185_433	8_6185_433_1	Township	1	Wednesday	Weekday	M	7	[06,19)	1	3	1	1	Pre-School	37	0		15	7	0	0	8	9	0	0	8	17	0.262146	medium	19.7	77.8	1.03392	4.36462	4.51266
8_6185_433	8_6185_433_2	Township	2	Thursday	School holiday	M	7	[06,19)	1	3	1	1	Pre-School	37	0		15	13	0	0	1	9	0	0	8	17	0.262146	medium	19.7	77.8	1.03392	4.36462	4.51266
8_6188_432	8_6188_432_1	Township	1	Tuesday	Weekday	M	17	[06,19)	0	4	0	1	Secondary	50	0		30	10	9	0	10	6	10.5	0	0.5	17	-2.02442	low	15.1	12.2	1.13603	4.36462	4.95833
8_6188_432	8_6188_432_2	Township	2	Wednesday	Weekday	M	17	[06,19)	0	4	0	1	Secondary	50	0		30	15	4	0	10	7	9.5	0	0.5	17	-2.02442	low	15.1	12.2	1.13603	4.36462	4.95833
8_6189_603	8_6189_603_1	Township	1	Saturday	Weekend	F	11	[19,60)	0	5	0	0			0		13	7	0	0	5	10	0	0	7	17	0.643278	high	15.1	12.2	1.51845	4.36462	6.62745
8_6189_603	8_6189_603_2	Township	2	Sunday	Weekend	F	11	[19,60)	0	5	0	0			0		14	9	0	0	5	10	0	2	5	17	0.643278	high	15.1	12.2	1.51845	4.36462	6.62745
8_619_602	8_619_602_1	Township	1	Friday	School holiday	M	0	[00,06)	1	7	0	0			0		9	6	0	0	3	10.5	0	0	6.5	17	0.790126	high	17.9	36.8	0.462938	4.36462	2.02055
8_619_602	8_619_602_2	Township	2	Saturday	Weekend	M	0	[00,06)	1	7	0	0			0		9	5	0	0	3	10.5	0	0	6.5	17	0.790126	high	17.9	36.8	0.462938	4.36462	2.02055
8_619_603	8_619_603_1	Township	1	Friday	School holiday	M	13	[06,19)	1	7	0	1	Primary	32	0		9	4	0	0	5	10.5	0	0	6.5	17	0.790126	high	17.9	36.8	1.51845	4.36462	6.62745
8_619_603	8_619_603_2	Township	2	Saturday	Weekend	M	13	[06,19)	1	7	0	1	Primary	32	0		7	6	0	0	1	10.5	0	0	6.5	17	0.790126	high	17.9	36.8	1.51845	4.36462	6.62745
8_6192_602	8_6192_602_1	Township	1	Thursday	School holiday	F	4	[00,06)	1	4	0	1		38	0		13	9	1	0	1	17	0	0	0	17	-0.0431092	medium	19.7	77.8	0.462938	4.36462	2.02055
8_6192_602	8_6192_602_2	Township	2	Friday	School holiday	F	4	[00,06)	1	4	0	1		38	0		12	11	0	0	0	17	0	0	0	17	-0.0431092	medium	19.7	77.8	0.462938	4.36462	2.02055
8_6196_401	8_6196_401_1	Township	1	Sunday	Weekend	M	34	[19,60)	0	6	1	0			0		22	11	0	0	11	11	0	0	6	17	-1.94465	low	15.1	12.2	0.96052	4.36462	4.19231
8_6196_401	8_6196_401_2	Township	2	Monday	School holiday	M	34	[19,60)	0	6	1	0			0		22	13	0	0	7	12	0	0	5	17	-1.94465	low	15.1	12.2	0.96052	4.36462	4.19231
8_6199_431	8_6199_431_1	Township	1	Sunday	Weekend	F	18	[19,60)	0	3	0	0			0		11	0	0	0	11	5	0	0	12	17	-0.959893	low	15.1	12.2	1.13603	4.36462	4.95833
8_6199_431	8_6199_431_2	Township	2	Monday	Weekday	F	18	[19,60)	0	3	0	0			0		3	3	0	0	0	17	0	0	0	17	-0.959893	low	15.1	12.2	1.13603	4.36462	4.95833
8_6200_402	8_6200_402_1	Township	1	Monday	Weekday	F	41	[19,60)	0	5	1	0					9	4	0	0	5	10	0	0	7	17	0.643278	high	15.1	12.2	1.0883	4.36462	4.75
8_6200_402	8_6200_402_2	Township	2	Tuesday	Weekday	F	41	[19,60)	0	5	1	0					13	5	0	0	7	11	0	0	6	17	0.643278	high	15.1	12.2	1.0883	4.36462	4.75
8_6201_431	8_6201_431_1	Township	1	Monday	School holiday	M	17	[06,19)	0	6	0	1	Secondary	24	0		5	5	0	0	0	16	0	0	1	17	1.40554	high	15.1	12.2	1.13603	4.36462	4.95833
8_6201_431	8_6201_431_2	Township	2	Tuesday	Weekday	M	17	[06,19)	0	6	0	1	Secondary	24	0		10	4	6	0	0	8	9	0	0	17	1.40554	high	15.1	12.2	1.13603	4.36462	4.95833
8_6201_601	8_6201_601_1	Township	1	Tuesday	Weekday	M	19	[00,06)	1	6	0	0			0		5	5	0	0	0	14	0	0	3	17	1.40554	high	15.1	12.2	1.13603	4.36462	4.95833
8_6201_601	8_6201_601_2	Township	2	Wednesday	Weekday	M	19	[00,06)	1	6	0	0			0		2	2	0	0	0	17	0	0	0	17	1.40554	high	15.1	12.2	1.13603	4.36462	4.95833
8_6203_432	8_6203_432_1	Township	1	Friday	Weekday	M	14	[06,19)	0	6	0	1	Secondary	42	0		44	20	16	0	8	6	9	0	2	17	0.643278	high	15.1	12.2	1.51845	4.36462	6.62745
8_6203_432	8_6203_432_2	Township	2	Saturday	Weekend	M	14	[06,19)	0	6	0	1	Secondary	42	0		14	6	0	0	8	11	0	0	6	17	0.643278	high	15.1	12.2	1.51845	4.36462	6.62745
8_6204_602	8_6204_602_1	Township	1	Monday	School holiday	F	1	[00,06)	1	7	1	0			0		14	9	0	0	5	10	0	0	7	17	0.643278	high	15.1	12.2	0.462938	4.36462	2.02055
8_6204_602	8_6204_602_2	Township	2	Tuesday	Weekday	F	1	[00,06)	1	7	1	0			0		15	14	0	0	0	17	0	0	0	17	0.643278	high	15.1	12.2	0.462938	4.36462	2.02055
8_6206_434	8_6206_434_1	Township	1	Thursday	School holiday	M	9	[06,19)	1	9	0	1	Primary	32	0		25	17	0	0	8	12	0	0	5	17	0.408993	high	15.1	12.2	1.03392	4.36462	4.51266
8_6206_434	8_6206_434_2	Township	2	Friday	School holiday	M	9	[06,19)	1	9	0	1	Primary	32	0		27	15	0	0	12	12	0	0	5	17	0.408993	high	15.1	12.2	1.03392	4.36462	4.51266
8_6207_431	8_6207_431_1	Township	1	Saturday	Weekend	F	14	[00,06)	1	6	1	0			0		14	12	0	0	0	17	0	0	0	17	-4.15445	low	17.9	36.8	1.51845	4.36462	6.62745
8_6207_431	8_6207_431_2	Township	2	Sunday	Weekend	F	14	[00,06)	1	6	1	0			0		15	14	0	0	0	17	0	0	0	17	-4.15445	low	17.9	36.8	1.51845	4.36462	6.62745
8_6208_401	8_6208_401_1	Township	1	Friday	School holiday	M	47	[19,60)	0	3	1	0			0		15	6	1	0	7	11	0	0	6	17	-0.353272	medium	15.1	12.2	0.702287	4.36462	3.06522
8_6208_401	8_6208_401_2	Township	2	Saturday	Weekend	M	47	[19,60)	0	3	1	0			0		45	17	1	2	23	11	0	0	6	17	-0.353272	medium	15.1	12.2	0.702287	4.36462	3.06522
8_621_202	8_621_202_1	Township	1	Friday	Weekday	F	16	[06,19)	0	6	1	1	Secondary	60	0	4	14	4	0	0	9	17	0	0	0	17	1.33457	high	15.1	12.2	1.13603	4.36462	4.95833
8_621_202	8_621_202_2	Township	2	Saturday	Weekend	F	16	[06,19)	0	6	1	1	Secondary	60	0	4	13	5	0	0	7	12	0	0	5	17	1.33457	high	15.1	12.2	1.13603	4.36462	4.95833
8_6210_431	8_6210_431_1	Township	1	Thursday	Weekday	F	18	[19,60)	0		0	0			0		19	18	0	0	1	17	0	0	0	17	-2.63104	low	15.1	12.2	1.13603	4.36462	4.95833
8_6210_431	8_6210_431_2	Township	2	Friday	Weekday	F	18	[19,60)	0		0	0			0		14	8	0	0	6	7	0	0	10	17	-2.63104	low	15.1	12.2	1.13603	4.36462	4.95833
8_6213_435	8_6213_435_1	Township	1	Tuesday	School holiday	F	12	[06,19)	1	7	1	0			0		15	9	0	0	6	9	0	0	8	17	-2.02442	low	17.9	36.8	1.51845	4.36462	6.62745
8_6213_435	8_6213_435_2	Township	2	Wednesday	School holiday	F	12	[06,19)	1	7	1	0			0		17	6	0	0	10	14	0	0	3	17	-2.02442	low	17.9	36.8	1.51845	4.36462	6.62745
8_6214_435	8_6214_435_1	Township	1	Tuesday	Weekday	F	6	[06,19)	1	5	1	1	Primary	42			12	6	4	0	2	9	7	0	1	17	0.953441	high	15.1	12.2	1.03392	4.36462	4.51266
8_6214_435	8_6214_435_2	Township	2	Wednesday	Weekday	F	6	[06,19)	1	5	1	1	Primary	42			13	5	3	0	5	4	10	0	3	17	0.953441	high	15.1	12.2	1.03392	4.36462	4.51266
8_6219_432	8_6219_432_1	Township	1	Friday	School holiday	M	11	[06,19)	1	10	0	1	Primary	28	0		21	10	0	0	11	13	0	0	4	17	0.572308	high	15.1	12.2	1.51845	4.36462	6.62745
8_6219_432	8_6219_432_2	Township	2	Saturday	Weekend	M	11	[06,19)	1	10	0	1	Primary	28	0		15	12	0	0	3	7	0	0	10	17	0.572308	high	15.1	12.2	1.51845	4.36462	6.62745
8_6220_431	8_6220_431_1	Township	1	Saturday	Weekend	M	15	[00,06)	1	4	1	0			0		14	8	0	0	5	10	0	0	7	17	-2.02442	low	15.1	12.2	1.13603	4.36462	4.95833
8_6220_431	8_6220_431_2	Township	2	Sunday	Weekend	M	15	[00,06)	1	4	1	0			0		14	5	0	0	9	15	0	0	2	17	-2.02442	low	15.1	12.2	1.13603	4.36462	4.95833
8_6221_432	8_6221_432_1	Township	1	Monday	Weekday	F	6	[06,19)	1	5	1	1	Pre-School	25	0		19	8	10	0	0	10	7	0	0	17	-0.63892	low	15.1	12.2	1.03392	4.36462	4.51266
8_6221_432	8_6221_432_2	Township	2	Tuesday	Weekday	F	6	[06,19)	1	5	1	1	Pre-School	25	0		13	10	3	0	0	6	11	0	0	17	-0.63892	low	15.1	12.2	1.03392	4.36462	4.51266
8_6222_432	8_6222_432_1	Township	1	Monday	School holiday	F	16	[06,19)	0	5	0	1	Secondary	52	0		43	16	0	0	26	9	0	0	8	17	0.408993	high	17.9	36.8	1.13603	4.36462	4.95833
8_6222_432	8_6222_432_2	Township	2	Tuesday	School holiday	F	16	[06,19)	0	5	0	1	Secondary	52	0		42	20	0	0	20	11	0	0	6	17	0.408993	high	17.9	36.8	1.13603	4.36462	4.95833
8_6223_402	8_6223_402_1	Township	1	Monday	Weekday	M	35	[19,60)	0	6	1	0			0		15	11	0	0	3	17	0	0	0	17	-3.29297	low	15.1	12.2	1.14188	4.36462	4.98387
8_6223_402	8_6223_402_2	Township	2	Tuesday	Weekday	M	35	[19,60)	0	6	1	0			0		12	10	0	0	1	17	0	0	0	17	-3.29297	low	15.1	12.2	1.14188	4.36462	4.98387
8_6223_602	8_6223_602_1	Township	1	Sunday	Weekend	M	0	[00,06)	1	10	0	0			0		14	12	0	0	2	15	0	0	2	17	-3.29297	low	15.1	12.2	0.462938	4.36462	2.02055
8_6223_602	8_6223_602_2	Township	2	Monday	Weekday	M	0	[00,06)	1	10	0	0			0		12	9	0	0	3	14	0	0	3	17	-3.29297	low	15.1	12.2	0.462938	4.36462	2.02055
8_6225_433	8_6225_433_1	Township	1	Sunday	Weekend	M	8	[06,19)	1	6	1	1	Primary	38	0		11	3	5	0	3	5	11	0	1	17	-1.34394	low	15.1	12.2	1.03392	4.36462	4.51266
8_6225_433	8_6225_433_2	Township	2	Monday	Weekday	M	8	[06,19)	1	6	1	1	Primary	38	0		12	12	0	0	0	13	0	0	4	17	-1.34394	low	15.1	12.2	1.03392	4.36462	4.51266
8_6227_431	8_6227_431_1	Township	1	Sunday	Weekend	M	32	[06,19)	0	11	0	0			0		27	24	0	0	3	16	0	0	1	17	0.953441	high	15.1	12.2	0.96052	4.36462	4.19231
8_6227_431	8_6227_431_2	Township	2	Monday	School holiday	M	32	[06,19)	0	11	0	0			0		22	22	0	0	0	17	0	0	0	17	0.953441	high	15.1	12.2	0.96052	4.36462	4.19231
8_6229_402	8_6229_402_1	Township	1	Saturday	Weekend	M	33	[19,60)	0	6	1	0			0		34	16	0	0	18	9	0	0	8	17	-1.42861	low	15.1	12.2	0.96052	4.36462	4.19231
8_6229_402	8_6229_402_2	Township	2	Sunday	Weekend	M	33	[19,60)	0	6	1	0			0		41	20	0	0	21	6	0	0	11	17	-1.42861	low	15.1	12.2	0.96052	4.36462	4.19231
8_6232_404	8_6232_404_1	Township	1	Monday	Weekday	F	20	[19,60)	0	5	0	0			1	3	8	5	0	1	1	7	0	10	0	17	0.338023	high	15.1	12.2	1.27361	4.36462	5.55882
8_6232_404	8_6232_404_2	Township	2	Tuesday	Weekday	F	20	[19,60)	0	5	0	0			1	3	7	3	0	3	0	7	0	10	0	17	0.338023	high	15.1	12.2	1.27361	4.36462	5.55882
8_6233_432	8_6233_432_1	Township	1	Monday	School holiday	M	14	[06,19)	0	5	0	1	Secondary	50	0		29	16	0	0	13	14	0	0	3	17	0.408993	high	15.1	12.2	1.51845	4.36462	6.62745
8_6233_432	8_6233_432_2	Township	2	Tuesday	Weekday	M	14	[06,19)	0	5	0	1	Secondary	50	0		40	12	24	0	4	6	10	0	1	17	0.408993	high	15.1	12.2	1.51845	4.36462	6.62745
8_6237_601	8_6237_601_1	Township	1	Sunday	Weekend	F	0	[00,06)	1	3	0	0			0		14	8	1	0	5	11	0	0	6	17	-0.578761	low	15.1	12.2	0.462938	4.36462	2.02055
8_6237_601	8_6237_601_2	Township	2	Monday	Weekday	F	0	[00,06)	1	3	0	0			0		14	9	0	0	5	10	0	0	7	17	-0.578761	low	15.1	12.2	0.462938	4.36462	2.02055
8_6238_402	8_6238_402_1	Township	1	Thursday	Weekday	M	22	[19,60)	0	5	0	0			0		38	20	0	0	17	11	0	0	6	17	-3.07911	low	15.1	12.2	1.27361	4.36462	5.55882
8_6238_402	8_6238_402_2	Township	2	Wednesday	School holiday	M	22	[19,60)	0	5	0	0			0		24	12	0	0	11	9	0	0	8	17	-3.07911	low	15.1	12.2	1.27361	4.36462	5.55882
8_6238_601	8_6238_601_1	Township	1	Friday	School holiday		0	[00,06)	1	5	0	0			0		13	7	0	0	5	12	0	0	5	17	-3.07911	low	17.9	36.8	0.462938	4.36462	2.02055
8_6238_601	8_6238_601_2	Township	2	Saturday	Weekend		0	[00,06)	1	5	0	0			0		13	6	0	0	4	12	0	0	5	17	-3.07911	low	17.9	36.8	0.462938	4.36462	2.02055
8_6240_402	8_6240_402_1	Township	1	Monday	Weekday	M	30	[19,60)	0	5	1	0			0		28	15	0	0	12	10	0	0	7	17	-0.282302	medium	15.1	12.2	0.96052	4.36462	4.19231
8_6240_402	8_6240_402_2	Township	2	Tuesday	Weekday	M	30	[19,60)	0	5	1	0			0		14	8	0	0	6	10	0	0	7	17	-0.282302	medium	15.1	12.2	0.96052	4.36462	4.19231
8_6243_601	8_6243_601_1	Township	1	Friday	Weekday	F	17	[00,06)	1	2	1	0			0		5	4	0	0	0	6	0	0	11	17	-3.42987	low	15.1	12.2	1.13603	4.36462	4.95833
8_6243_601	8_6243_601_2	Township	2	Saturday	Weekend	F	17	[00,06)	1	2	1	0			0		4	4	0	0	0	6	0	0	11	17	-3.42987	low	15.1	12.2	1.13603	4.36462	4.95833
8_6243_602	8_6243_602_1	Township	1	Friday	Weekday	F	17	[06,19)	0	2	1	0			1		0	0	0	0	0	6	0	0	11	17	-3.42987	low	15.1	12.2	1.13603	4.36462	4.95833
8_6243_602	8_6243_602_2	Township	2	Saturday	Weekend	F	17	[06,19)	0	2	1	0			1		0	0	0	0	0	6	0	0	11	17	-3.42987	low	15.1	12.2	1.13603	4.36462	4.95833
8_6246_402	8_6246_402_1	Township	1	Wednesday	Weekday	M	22	[19,60)	0	3	1	0			0		7	3	0	0	4	12	0	0	5	17	0.0278606	medium	15.1	12.2	1.27361	4.36462	5.55882
8_6246_402	8_6246_402_2	Township	2	Thursday	Weekday	M	22	[19,60)	0	3	1	0			0		8	4	0	0	4	6	0	0	11	17	0.0278606	medium	15.1	12.2	1.27361	4.36462	5.55882
8_6253_401	8_6253_401_1	Township	1	Friday	Weekday	M	48	[19,60)	0	3	0	0			0		14	10	0	0	4	13	0	0	4	17	-0.353272	medium	12.7	6.6	0.702287	4.36462	3.06522
8_6253_401	8_6253_401_2	Township	2	Saturday	Weekend	M	48	[19,60)	0	3	0	0			0		30	6	0	0	24	9	0	0	8	17	-0.353272	medium	12.7	6.6	0.702287	4.36462	3.06522
8_6254_601	8_6254_601_1	Township	1	Monday	Weekday	F	37	[00,06)	1	6	1	0			0		7	7	0	0	0	12	0	0	5	17	-0.959893	low	15.1	12.2	1.14188	4.36462	4.98387
8_6254_601	8_6254_601_2	Township	2	Tuesday	Weekday	F	37	[00,06)	1	6	1	0			0		8	7	0	0	1	9	0	0	8	17	-0.959893	low	15.1	12.2	1.14188	4.36462	4.98387
8_6255_435	8_6255_435_1	Township	1	Wednesday	Weekday	M	7	[06,19)	1	6	0	1	Primary	46	0		14	6	8	0	0	10	7	0	0	17	2.9986	high	15.1	12.2	1.03392	4.36462	4.51266
8_6255_435	8_6255_435_2	Township	2	Thursday	Weekday	M	7	[06,19)	1	6	0	1	Primary	46	0		19	8	11	0	0	12	5	0	0	17	2.9986	high	15.1	12.2	1.03392	4.36462	4.51266
8_6257_433	8_6257_433_1	Township	1	Thursday	Weekday	M	19	[06,19)	1	6	0	1	Primary	44	1		15	5	10	0	0	7	10	0	0	17	-0.63892	low	15.1	12.2	1.13603	4.36462	4.95833
8_6257_433	8_6257_433_2	Township	2	Friday	Weekday	M	19	[06,19)	1	6	0	1	Primary	44	1		15	6	9	0	0	7	10	0	0	17	-0.63892	low	15.1	12.2	1.13603	4.36462	4.95833
8_6259_401	8_6259_401_1	Township	1	Wednesday	Weekday	M	69	[60,100)	0	2	0	0			0		14	4	0	1	9	10	0	5	2	17	-1.42861	low	15.1	12.2	0.91646	4.36462	4
8_6259_401	8_6259_401_2	Township	2	Thursday	Weekday	M	69	[60,100)	0	2	0	0			0		15	5	0	6	4	8	0	4	5	17	-1.42861	low	15.1	12.2	0.91646	4.36462	4
8_6260_432	8_6260_432_1	Township	1	Thursday	Weekday	F	16	[06,19)	1	4	1	1	Secondary	42	0		10	4	6	0	0	6	11	0	0	17	-0.353272	medium	15.1	12.2	1.13603	4.36462	4.95833
8_6260_432	8_6260_432_2	Township	2	Friday	Weekday	F	16	[06,19)	1	4	1	1	Secondary	42	0		14	3	8	0	3	6	10	0	1	17	-0.353272	medium	15.1	12.2	1.13603	4.36462	4.95833
8_6268_435	8_6268_435_1	Township	1	Sunday	Weekend		5	[00,06)	1	4	1	1		39	0		14	2	0	0	12	2	0	0	15	17	-3.27721	low	19.7	77.8	1.03392	4.36462	4.51266
8_6268_435	8_6268_435_2	Township	2	Monday	School holiday		5	[00,06)	1	4	1	1		39	0		15	8	0	0	6	5	0	0	12	17	-3.27721	low	19.7	77.8	1.03392	4.36462	4.51266
8_6269_601	8_6269_601_1	Township	1	Thursday	School holiday	M	33	[00,06)	1	3	1	0			0		18	2	0	0	16	8	0	0	9	17	0.790126	high	17.9	36.8	0.96052	4.36462	4.19231
8_6269_601	8_6269_601_2	Township	2	Friday	School holiday	M	33	[00,06)	1	3	1	0			0		15	4	0	0	10	13	0	0	4	17	0.790126	high	17.9	36.8	0.96052	4.36462	4.19231
8_6279_432	8_6279_432_1	Township	1	Tuesday	School holiday	F	6	[06,19)	1	8	0	1	Primary	43	0		24	6	0	0	17	8.5	0	0	8.5	17	-0.353272	medium	17.9	36.8	1.03392	4.36462	4.51266
8_6279_432	8_6279_432_2	Township	2	Wednesday	School holiday	F	6	[06,19)	1	8	0	1	Primary	43	0		23	10	0	0	13	10	0	0	7	17	-0.353272	medium	17.9	36.8	1.03392	4.36462	4.51266
8_6285_402	8_6285_402_1	Township	1	Sunday	Weekend	M	44	[19,60)	0	1	1	0			1		10	2	0	0	8	13	0	0	4	17	0.958349	high	15.1	12.2	1.0883	4.36462	4.75
8_6285_402	8_6285_402_2	Township	2	Monday	School holiday	M	44	[19,60)	0	1	1	0			1		5	5	0	0	0	17	0	0	0	17	0.958349	high	15.1	12.2	1.0883	4.36462	4.75
8_6286_434	8_6286_434_1	Township	1	Wednesday	School holiday	F	13	[06,19)	1	8	0	0			0		8	8	0	0	0	10	0	0	7	17	-1.63449	low	15.1	12.2	1.51845	4.36462	6.62745
8_6286_434	8_6286_434_2	Township	2	Thursday	School holiday	F	13	[06,19)	1	8	0	0			0		8	8	0	0	0	12	0	0	5	17	-1.63449	low	15.1	12.2	1.51845	4.36462	6.62745
8_6288_426	8_6288_426_1	Township	1	Saturday	Weekend		8	[06,19)	1	6	0	1	Primary	42	0		6	5	0	0	0	17	0	0	0	17	-0.959893	low	15.1	12.2	1.03392	4.36462	4.51266
8_6288_426	8_6288_426_2	Township	2	Sunday	Weekend		8	[06,19)	1	6	0	1	Primary	42	0		15	5	0	0	9	10.5	0	0	6.5	17	-0.959893	low	15.1	12.2	1.03392	4.36462	4.51266
8_629_603	8_629_603_1	Township	1	Monday	School holiday	F	29	[00,06)	1	4	1	0			0		16	7	0	0	7	12.5	0	0	4.5	17	-2.33279	low	17.9	36.8	1.64331	4.36462	7.17241
8_629_603	8_629_603_2	Township	2	Tuesday	School holiday	F	29	[00,06)	1	4	1	0			0		14	9	0	0	5	10	0	0	7	17	-2.33279	low	17.9	36.8	1.64331	4.36462	7.17241
8_6290_502	8_6290_502_1	Township	1	Thursday	Weekday	M	21	[19,60)	0	4	1	0			1		1	0	0	0	0	8	0	9	0	17	0.790126	high	15.1	12.2	1.27361	4.36462	5.55882
8_6290_502	8_6290_502_2	Township	2	Friday	Weekday	M	21	[19,60)	0	4	1	0			1		1	0	0	0	0	7	0	10	0	17	0.790126	high	15.1	12.2	1.27361	4.36462	5.55882
8_6293_431	8_6293_431_1	Township	1	Friday	Weekday	F	16	[06,19)	0	7	0	0			0		23	6	0	0	17	8	0	0	9	17	-0.353272	medium	15.1	12.2	1.13603	4.36462	4.95833
8_6293_431	8_6293_431_2	Township	2	Saturday	Weekend	F	16	[06,19)	0	7	0	0			0		24	4	1	0	19	6	0	0	11	17	-0.353272	medium	15.1	12.2	1.13603	4.36462	4.95833
8_6296_432	8_6296_432_1	Township	1	Sunday	Weekend	M	9	[06,19)	1	3	0	1	Primary	32	0		7	2	1	0	4	10	3.5	0	3.5	17	0.577216	high	15.1	12.2	1.03392	4.36462	4.51266
8_6296_432	8_6296_432_2	Township	2	Monday	Weekday	M	9	[06,19)	1	3	0	1	Primary	32	0		4	3	1	0	0					9	0.577216	high	15.1	12.2	1.03392	4.36462	4.51266
8_6298_402	8_6298_402_1	Township	1	Tuesday	Weekday	M	32	[19,60)	0	7	1	0			1		7	6	0	0	0	17	0	0	0	17	0.267053	medium	15.1	12.2	0.96052	4.36462	4.19231
8_6298_402	8_6298_402_2	Township	2	Wednesday	Weekday	M	32	[19,60)	0	7	1	0			1		6	6	0	0	0	17	0	0	0	17	0.267053	medium	15.1	12.2	0.96052	4.36462	4.19231
8_6299_402	8_6299_402_1	Township	1	Wednesday	Weekday	M	26	[19,60)	0	5	0	0			0		10	7	0	0	3	14	0	0	3	17	0.262146	medium	15.1	12.2	1.64331	4.36462	7.17241
8_6299_402	8_6299_402_2	Township	2	Thursday	Weekday	M	26	[19,60)	0	5	0	0			0		7	5	0	0	2	12	0	0	5	17	0.262146	medium	15.1	12.2	1.64331	4.36462	7.17241
8_630_601	8_630_601_1	Township	1	Monday	School holiday		1	[00,06)	1	10	0	0			0		8	8	0	0	0	17	0	0	0	17	-1.2157	low	15.1	12.2	0.462938	4.36462	2.02055
8_630_601	8_630_601_2	Township	2	Tuesday	Weekday		1	[00,06)	1	10	0	0			0		15	14	0	0	0	17	0	0	0	17	-1.2157	low	15.1	12.2	0.462938	4.36462	2.02055
8_6303_401	8_6303_401_1	Township	1	Wednesday	Weekday	M	49	[19,60)	0	4	1	0			0		2	2	0	0	0	17	0	0	0	17	-1.27006	low	15.1	12.2	0.702287	4.36462	3.06522
8_6303_401	8_6303_401_2	Township	2	Thursday	Weekday	M	49	[19,60)	0	4	1	0			0		3	3	0	0	0	17	0	0	0	17	-1.27006	low	15.1	12.2	0.702287	4.36462	3.06522
8_6309_403	8_6309_403_1	Township	1	Sunday	Weekend	F	24	[19,60)	0	10	0	0			0		24	16	0	0	8	15	0	0	2	17	3.33258	high	15.1	12.2	1.27361	4.36462	5.55882
8_6309_403	8_6309_403_2	Township	2	Monday	Weekday	F	24	[19,60)	0	10	0	0			0		22	17	0	0	4	13	0	0	4	17	3.33258	high	15.1	12.2	1.27361	4.36462	5.55882
8_6309_603	8_6309_603_1	Township	1	Tuesday	Weekday	F	0	[00,06)	1	11	0	0			0		11	10	0	0	0	17	0	0	0	17	3.33258	high	15.1	12.2	0.462938	4.36462	2.02055
8_6309_603	8_6309_603_2	Township	2	Wednesday	Weekday	F	0	[00,06)	1	11	0	0			0		9	9	0	0	0	17	0	0	0	17	3.33258	high	15.1	12.2	0.462938	4.36462	2.02055
8_6311_501	8_6311_501_1	Township	1	Tuesday	Weekday	M	48	[19,60)	0	6	0	0			1		15	4	0	0	10	4	0	0	13	17	1.02441	high	15.1	12.2	0.702287	4.36462	3.06522
8_6311_501	8_6311_501_2	Township	2	Wednesday	Weekday	M	48	[19,60)	0	6	0	0			1		17	5	0	0	12	9	0	0	8	17	1.02441	high	15.1	12.2	0.702287	4.36462	3.06522
8_6312_432	8_6312_432_1	Township	1	Saturday	Weekend	M	8	[06,19)	1	4	1	1	Primary	35	0		3	3	0	0	0	17	0	0	0	17	-2.02442	low	15.1	12.2	1.03392	4.36462	4.51266
8_6312_432	8_6312_432_2	Township	2	Sunday	Weekend	M	8	[06,19)	1	4	1	1	Primary	35	0		3	3	0	0	0	17	0	0	0	17	-2.02442	low	15.1	12.2	1.03392	4.36462	4.51266
8_6316_401	8_6316_401_1	Township	1	Friday	Weekday	F	30	[19,60)	0	7	0	0			1		5	0	0	0	1	17	0	0	0	17	-4.45281	low	12.7	6.6	0.96052	4.36462	4.19231
8_6316_401	8_6316_401_2	Township	2	Saturday	Weekend	F	30	[19,60)	0	7	0	0			1		5	0	0	0	1	17	0	0	0	17	-4.45281	low	12.7	6.6	0.96052	4.36462	4.19231
8_6316_431	8_6316_431_1	Township	1	Friday	Weekday	M	5	[00,06)	1	7	0	0			0		3	3	0	0	0	17	0	0	0	17	-4.45281	low	12.7	6.6	1.03392	4.36462	4.51266
8_6316_431	8_6316_431_2	Township	2	Saturday	Weekend	M	5	[00,06)	1	7	0	0			0		3	2	0	0	0	17	0	0	0	17	-4.45281	low	12.7	6.6	1.03392	4.36462	4.51266
8_6317_432	8_6317_432_1	Township	1	Tuesday	Weekday	F	15	[06,19)	1	5	0	1	Primary	42	0		15	3	10	0	2	11	5	0	1	17	0.577216	high	15.1	12.2	1.13603	4.36462	4.95833
8_6317_432	8_6317_432_2	Township	2	Wednesday	Weekday	F	15	[06,19)	1	5	0	1	Primary	42	0		19	3	14	0	2	12	5	0	0	17	0.577216	high	15.1	12.2	1.13603	4.36462	4.95833
8_632_1	8_632_1_1	Township	1	Sunday	Weekend	M	55	[06,19)	0	3	1	0			1		15	6	0	0	9	12.5	0	0	4.5	17	0.719156	high	19.7	77.8	1.92838	4.36462	8.41667
8_632_1	8_632_1_2	Township	2	Monday	Weekday	M	55	[06,19)	0	3	1	0			1		13	3	0	0	10	11.5	0	0	5.5	17	0.719156	high	19.7	77.8	1.92838	4.36462	8.41667
8_6320_402	8_6320_402_1	Township	1	Saturday	Weekend		26	[19,60)	0	10	0	0			1	9	3	1	0	0	2	17	0	0	0	17	-5.80333	low	15.1	12.2	1.64331	4.36462	7.17241
8_6320_402	8_6320_402_2	Township	2	Sunday	Weekend		26	[19,60)	0	10	0	0			1	9	8	0	0	0	7	13	0	0	4	17	-5.80333	low	15.1	12.2	1.64331	4.36462	7.17241
8_6324_402	8_6324_402_1	Township	1	Sunday	Weekend	M	43	[19,60)	0	4	0	0			1		7	4	0	0	3	11	0	4	2	17	0.577216	high	15.1	12.2	1.0883	4.36462	4.75
8_6324_402	8_6324_402_2	Township	2	Monday	School holiday	M	43	[19,60)	0	4	0	0			1		6	4	0	0	2	12	0	4.5	0.5	17	0.577216	high	15.1	12.2	1.0883	4.36462	4.75
8_6326_433	8_6326_433_1	Township	1	Saturday	Weekend	M	6	[06,19)	1	5	1	1	Primary	50	0		5	4	0	0	0	17	0	0	0	17	-1.80449	low	15.1	12.2	1.03392	4.36462	4.51266
8_6326_433	8_6326_433_2	Township	2	Sunday	Weekend	M	6	[06,19)	1	5	1	1	Primary	50	0		4	4	0	0	0	17	0	0	0	17	-1.80449	low	15.1	12.2	1.03392	4.36462	4.51266
8_6327_432	8_6327_432_1	Township	1	Saturday	Weekend	F	7	[06,19)	1	5	1	1	Primary	48	0		4	4	0	0	0	17	0	0	0	17	-2.02442	low	15.1	12.2	1.03392	4.36462	4.51266
8_6327_432	8_6327_432_2	Township	2	Sunday	Weekend	F	7	[06,19)	1	5	1	1	Primary	48	0		21	3	0	0	17	11	0	0	6	17	-2.02442	low	15.1	12.2	1.03392	4.36462	4.51266
8_6328_431	8_6328_431_1	Township	1	Saturday	Weekend	F	12	[06,19)	1	6	0	1	Primary	42	0		6	5	0	0	0	17	0	0	0	17	-2.79346	low	15.1	12.2	1.51845	4.36462	6.62745
8_6328_431	8_6328_431_2	Township	2	Sunday	Weekend	F	12	[06,19)	1	6	0	1	Primary	42	0		5	4	0	0	0	17	0	0	0	17	-2.79346	low	15.1	12.2	1.51845	4.36462	6.62745
8_633_3	8_633_3_1	Township	1	Monday	School holiday	F	17	[06,19)	0	4	1	1	Secondary	36	0		19	8	0	0	11	10	0	0	7	17	0.643278	high	17.9	36.8	1.13603	4.36462	4.95833
8_633_3	8_633_3_2	Township	2	Tuesday	School holiday	F	17	[06,19)	0	4	1	1	Secondary	36	0		33	19	0	1	13	11.5	0	0	5.5	17	0.643278	high	17.9	36.8	1.13603	4.36462	4.95833
8_6331_403	8_6331_403_1	Township	1	Tuesday	Weekday	F	33	[19,60)	0	8	0	0			1		6	6	0	0	0	17	0	0	0	17	1.33948	high	15.1	12.2	0.96052	4.36462	4.19231
8_6331_403	8_6331_403_2	Township	2	Wednesday	Weekday	F	33	[19,60)	0	8	0	0			1		7	7	0	0	0	17	0	0	0	17	1.33948	high	15.1	12.2	0.96052	4.36462	4.19231
8_6332_601	8_6332_601_1	Township	1	Sunday	Weekend	F	2	[00,06)	1	5	1	0			0		7	7	0	0	0	17	0	0	0	17	0.0278606	medium	15.1	12.2	0.462938	4.36462	2.02055
8_6332_601	8_6332_601_2	Township	2	Monday	Weekday	F	2	[00,06)	1	5	1	0			0		13	6	0	0	7	9	0	0	8	17	0.0278606	medium	15.1	12.2	0.462938	4.36462	2.02055
8_6335_402	8_6335_402_1	Township	1	Monday	Weekday	M	27	[19,60)	0	5	1	0			0		4	4	0	0	0	8.5	0	0	8.5	17	-2.18193	low	15.1	12.2	1.64331	4.36462	7.17241
8_6335_402	8_6335_402_2	Township	2	Tuesday	Weekday	M	27	[19,60)	0	5	1	0			0		4	4	0	0	0	13.5	0	0	3.5	17	-2.18193	low	15.1	12.2	1.64331	4.36462	7.17241
8_6335_602	8_6335_602_1	Township	1	Thursday	Weekday	M	0	[00,06)	1	6	1	0			0		6	5	0	0	0	17	0	0	0	17	-2.18193	low	15.1	12.2	0.462938	4.36462	2.02055
8_6335_602	8_6335_602_2	Township	2	Friday	Weekday	M	0	[00,06)	1	6	1	0			0		5	5	0	0	0	17	0	0	0	17	-2.18193	low	15.1	12.2	0.462938	4.36462	2.02055
8_6338_402	8_6338_402_1	Township	1	Sunday	Weekend	M	28	[19,60)	0	4	1	0			1		11	5	0	0	6	8	0	0	9	17	0.577216	high	15.1	12.2	1.64331	4.36462	7.17241
8_6338_402	8_6338_402_2	Township	2	Monday	Weekday	M	28	[19,60)	0	4	1	0			1		10	4	0	0	4	7	0	0	10	17	0.577216	high	15.1	12.2	1.64331	4.36462	7.17241
8_6340_402	8_6340_402_1	Township	1	Tuesday	Weekday	M	36	[19,60)	0	4	1	0			1		9	3	0	0	5	15.5	0	0	1.5	17	-0.353272	medium	15.1	12.2	1.14188	4.36462	4.98387
8_6340_402	8_6340_402_2	Township	2	Wednesday	Weekday	M	36	[19,60)	0	4	1	0			1		8	4	0	0	4	15.5	0	0	1.5	17	-0.353272	medium	15.1	12.2	1.14188	4.36462	4.98387
8_6341_431	8_6341_431_1	Township	1	Sunday	Weekend		19	[19,60)	1	5	1	0			0		10	9	0	0	0	17	0	0	0	17	0.408993	high	15.1	12.2	1.13603	4.36462	4.95833
8_6341_431	8_6341_431_2	Township	2	Monday	Weekday		19	[19,60)	1	5	1	0			0		7	6	0	0	0	17	0	0	0	17	0.408993	high	15.1	12.2	1.13603	4.36462	4.95833
8_6342_402	8_6342_402_1	Township	1	Tuesday	Weekday	M	48	[19,60)	0	4	0	0			1		3	1	0	0	2	17	0	0	0	17	-0.282302	medium	15.1	12.2	0.702287	4.36462	3.06522
8_6342_402	8_6342_402_2	Township	2	Wednesday	Weekday	M	48	[19,60)	0	4	0	0			1		5	5	0	0	0	17	0	0	0	17	-0.282302	medium	15.1	12.2	0.702287	4.36462	3.06522
8_6345_601	8_6345_601_1	Township	1	Thursday	Weekday	M	3	[00,06)	1	4	1	0			0		4	3	0	0	0	17	0	0	0	17	-0.959893	low	15.1	12.2	0.462938	4.36462	2.02055
8_6345_601	8_6345_601_2	Township	2	Friday	Weekday	M	3	[00,06)	1	4	1	0			0		5	4	0	0	0	17	0	0	0	17	-0.959893	low	15.1	12.2	0.462938	4.36462	2.02055
8_6346_603	8_6346_603_1	Township	1	Sunday	Weekend		1	[00,06)	1	4	0	0			0		6	4	0	0	1	9	0	0	8	17	-2.01577	low	15.1	12.2	0.462938	4.36462	2.02055
8_6346_603	8_6346_603_2	Township	2	Monday	Weekday		1	[00,06)	1	4	0	0			0		5	2	0	0	2	12	0	0	5	17	-2.01577	low	15.1	12.2	0.462938	4.36462	2.02055
8_6348_402	8_6348_402_1	Township	1	Sunday	Weekend	M	60	[19,60)	0	2	1	0			1		32	9	0	0	22	8	0	0	9	17	-0.0431092	medium	15.1	12.2	0.98936	4.36462	4.31818
8_6348_402	8_6348_402_2	Township	2	Monday	School holiday	M	60	[19,60)	0	2	1	0			1		14	0	0	0	14	12	0	0	5	17	-0.0431092	medium	15.1	12.2	0.98936	4.36462	4.31818
8_6348_431	8_6348_431_1	Township	1	Thursday	Weekday	F	20	[06,19)	1	4	1	1	Primary	40	0		17	6	8	0	0	7	10	0	0	17	-0.0431092	medium	15.1	12.2	1.27361	4.36462	5.55882
8_6348_431	8_6348_431_2	Township	2	Friday	Weekday	F	20	[06,19)	1	4	1	1	Primary	40	0		1	0	0	0	0	8.5	8.5	0	0	17	-0.0431092	medium	15.1	12.2	1.27361	4.36462	5.55882
8_6351_601	8_6351_601_1	Township	1	Monday	Weekday	M	1	[00,06)	1	3	1	0			0		2	2	0	0	0	17	0	0	0	17	0.338023	high	15.1	12.2	0.462938	4.36462	2.02055
8_6351_601	8_6351_601_2	Township	2	Tuesday	Weekday	M	1	[00,06)	1	3	1	0			0		4	4	0	0	0	15	0	0	2	17	0.338023	high	15.1	12.2	0.462938	4.36462	2.02055
8_6352_401	8_6352_401_1	Township	1	Monday	Weekday	F	33	[19,60)	0	4	1	0			0		3	3	0	0	0	8	0	0	9	17	0.953441	high	15.1	12.2	0.96052	4.36462	4.19231
8_6352_401	8_6352_401_2	Township	2	Tuesday	Weekday	F	33	[19,60)	0	4	1	0			0		3	3	0	0	0	13	0	0	4	17	0.953441	high	15.1	12.2	0.96052	4.36462	4.19231
8_6353_401	8_6353_401_1	Township	1	Tuesday	Weekday	M	49	[19,60)	1	2	1	0			1		1	1	0	0	0	17	0	0	0	17	0.887379	high	15.1	12.2	0.702287	4.36462	3.06522
8_6353_401	8_6353_401_2	Township	2	Wednesday	Weekday	M	49	[19,60)	1	2	1	0			1		1	1	0	0	0	17	0	0	0	17	0.887379	high	15.1	12.2	0.702287	4.36462	3.06522
8_6356_501	8_6356_501_1	Township	1	Thursday	Weekday	M	37	[19,60)	0	4	0	0			0		2	2	0	0	0	17	0	0	0	17	0.577216	high	15.1	12.2	1.14188	4.36462	4.98387
8_6356_501	8_6356_501_2	Township	2	Friday	Weekday	M	37	[19,60)	0	4	0	0			0		3	3	0	0	0	17	0	0	0	17	0.577216	high	15.1	12.2	1.14188	4.36462	4.98387
8_6358_402	8_6358_402_1	Township	1	Wednesday	Weekday	F	20	[19,60)	0	4	0	0			0		5	3	0	0	2	13	0	0	4	17	0.280758	medium	15.1	12.2	1.27361	4.36462	5.55882
8_6358_402	8_6358_402_2	Township	2	Thursday	Weekday	F	20	[19,60)	0	4	0	0			0		8	0	0	0	0	11	0	0	6	17	0.280758	medium	15.1	12.2	1.27361	4.36462	5.55882
8_6363_402	8_6363_402_1	Township	1	Wednesday	Weekday	M	24	[19,60)	0	3	1	0			0		2	2	0	0	0	17	0	0	0	17	-0.282302	medium	15.1	12.2	1.27361	4.36462	5.55882
8_6363_402	8_6363_402_2	Township	2	Thursday	Weekday	M	24	[19,60)	0	3	1	0			0		3	3	0	0	0	17	0	0	0	17	-0.282302	medium	15.1	12.2	1.27361	4.36462	5.55882
8_6367_401	8_6367_401_1	Township	1	Sunday	Weekend	F	51	[19,60)	0	5	0	0			0		5	4	0	0	1	10	0	0	7	17	-0.0509284	medium	15.1	12.2	1.34345	4.36462	5.86364
8_6367_401	8_6367_401_2	Township	2	Monday	Weekday	F	51	[19,60)	0	5	0	0			0		6	4	0	0	2	7	0	0	10	17	-0.0509284	medium	15.1	12.2	1.34345	4.36462	5.86364
8_6368_401	8_6368_401_1	Township	1	Tuesday	School holiday	M	65	[60,100)	0	4	0	0			0		21	5	0	0	15	9	0	0	8	17	-0.353272	medium	17.9	36.8	0.91646	4.36462	4
8_6368_401	8_6368_401_2	Township	2	Wednesday	School holiday	M	65	[60,100)	0	4	0	0			0		30	5	0	0	24	6	0	0	11	17	-0.353272	medium	17.9	36.8	0.91646	4.36462	4
8_6370_401	8_6370_401_1	Township	1	Saturday	Weekend	M	81	[60,100)	1	3	0	0			0		19	19	0	0	0	17	0	0	0	17	1.2636	high	17.9	36.8	1.26013	4.36462	5.5
8_6370_401	8_6370_401_2	Township	2	Sunday	Weekend	M	81	[60,100)	1	3	0	0			0		10	10	0	0	0	17	0	0	0	17	1.2636	high	17.9	36.8	1.26013	4.36462	5.5
8_6371_401	8_6371_401_1	Township	1	Saturday	Weekend	F	66	[60,100)	0	5	0	0			1		4	4	0	0	0	17	0	0	0	17	-0.353272	medium	15.1	12.2	0.91646	4.36462	4
8_6371_401	8_6371_401_2	Township	2	Sunday	Weekend	F	66	[60,100)	0	5	0	0			1		11	9	0	0	2	17	0	0	0	17	-0.353272	medium	15.1	12.2	0.91646	4.36462	4
8_6376_602	8_6376_602_1	Township	1	Thursday	School holiday		2	[00,06)	1	4	1	1		11	0		28	11	0	0	15	10	0	0	7	17	0.000216726	medium	17.9	36.8	0.462938	4.36462	2.02055
8_6376_602	8_6376_602_2	Township	2	Friday	School holiday		2	[00,06)	1	4	1	1		11	0		23	11	0	0	12	14	0	0	3	17	0.000216726	medium	17.9	36.8	0.462938	4.36462	2.02055
8_6377_401	8_6377_401_1	Township	1	Sunday	Weekend	M	23	[19,60)	0	8	0	0					7	7	0	0	0	17	0	0	0	17	-0.353272	medium	17.9	36.8	1.27361	4.36462	5.55882
8_6377_401	8_6377_401_2	Township	2	Monday	School holiday	M	23	[19,60)	0	8	0	0					10	7	0	0	3	12	0	0	5	17	-0.353272	medium	17.9	36.8	1.27361	4.36462	5.55882
8_6378_605	8_6378_605_1	Township	1	Sunday	Weekend	M	1	[00,06)	1	5	0	0			0		14	13	0	0	0	17	0	0	0	17	-1.27006	low	19.7	77.8	0.462938	4.36462	2.02055
8_6378_605	8_6378_605_2	Township	2	Monday	School holiday	M	1	[00,06)	1	5	0	0			0		15	5	0	0	7	11	0	0	6	17	-1.27006	low	19.7	77.8	0.462938	4.36462	2.02055
8_638_432	8_638_432_1	Township	1	Thursday	School holiday		5	[00,06)	1	5	1	1		38	0		9	6	0	0	2	13	0	0	4	17	0.000216726	medium	19.7	77.8	1.03392	4.36462	4.51266
8_638_432	8_638_432_2	Township	2	Friday	School holiday		5	[00,06)	1	5	1	1		38	0		11	8	0	0	3	14	0	0	3	17	0.000216726	medium	19.7	77.8	1.03392	4.36462	4.51266
8_6380_431	8_6380_431_1	Township	1	Sunday	Weekend	F	6	[06,19)	1	6	0	1	Primary	40	0		5	5	0	0	0	17	0	0	0	17	-0.048017	medium	17.9	36.8	1.03392	4.36462	4.51266
8_6380_431	8_6380_431_2	Township	2	Monday	School holiday	F	6	[06,19)	1	6	0	1	Primary	40	0		9	9	0	0	0	17	0	0	0	17	-0.048017	medium	17.9	36.8	1.03392	4.36462	4.51266
8_6381_401	8_6381_401_1	Township	1	Wednesday	School holiday	F	32	[19,60)	0	6	0	0			0		41	5	0	0	36	8	0	0	9	17	0.338023	high	17.9	36.8	0.96052	4.36462	4.19231
8_6381_401	8_6381_401_2	Township	2	Thursday	School holiday	F	32	[19,60)	0	6	0	0			0		19	6	0	0	13	10.5	0	0	6.5	17	0.338023	high	17.9	36.8	0.96052	4.36462	4.19231
8_6382_432	8_6382_432_1	Township	1	Tuesday	Weekday	F	7	[06,19)	1	3	0	1	Primary	45	0		7	2	1	0	3	7	7	0	3	17	-2.32088	low	15.1	12.2	1.03392	4.36462	4.51266
8_6382_432	8_6382_432_2	Township	2	Wednesday	Weekday	F	7	[06,19)	1	3	0	1	Primary	45	0		10	5	1	0	4	5	9	0	3	17	-2.32088	low	15.1	12.2	1.03392	4.36462	4.51266
8_6385_402	8_6385_402_1	Township	1	Saturday	Weekend	M	45	[00,06)	1	10	0	1		50	0		9	9	0	0	0	17	0	0	0	17	-0.973597	low	15.1	12.2	0.702287	4.36462	3.06522
8_6385_402	8_6385_402_2	Township	2	Sunday	Weekend	M	45	[00,06)	1	10	0	1		50	0		15	15	0	0	0	17	0	0	0	17	-0.973597	low	15.1	12.2	0.702287	4.36462	3.06522
8_6392_601	8_6392_601_1	Township	1	Monday	School holiday	M	20	[19,60)	0	5	0	0			0		20	12	0	0	8	10.5	0	0	6.5	17	-0.048017	medium	17.9	36.8	1.27361	4.36462	5.55882
8_6392_601	8_6392_601_2	Township	2	Tuesday	School holiday	M	20	[19,60)	0	5	0	0			0		13	5	0	1	7	14	0	0	3	17	-0.048017	medium	17.9	36.8	1.27361	4.36462	5.55882
8_64_401	8_64_401_1	Township	1	Wednesday	Weekday	M	61	[60,100)	0		1						26	15	0	0	11	13	0	0	4	17	0.565308	high	19.7	77.8	0.98936	4.36462	4.31818
8_64_401	8_64_401_2	Township	2	Thursday	School holiday	M	61	[60,100)	0		1						15	6	0	0	9	9.5	0	0	7.5	17	0.565308	high	19.7	77.8	0.98936	4.36462	4.31818
8_6403_434	8_6403_434_1	Township	1	Sunday	Weekend	M	6	[06,19)	1	6	1	1	Primary	21	0		11	7	0	0	4	15	0	0	2	17	-2.24991	low	17.9	36.8	1.03392	4.36462	4.51266
8_6403_434	8_6403_434_2	Township	2	Monday	School holiday	M	6	[06,19)	1	6	1	1	Primary	21	0		8	6	0	0	2	13	0	0	4	17	-2.24991	low	17.9	36.8	1.03392	4.36462	4.51266
8_641_431	8_641_431_1	Township	1	Wednesday	School holiday	F	18	[06,19)	0	4	1	0			0		10	4	0	0	6	8	0	0	9	17	-2.76895	low	17.9	36.8	1.13603	4.36462	4.95833
8_641_431	8_641_431_2	Township	2	Thursday	School holiday	F	18	[06,19)	0	4	1	0			0		24	9	0	0	15	6	0	0	11	17	-2.76895	low	17.9	36.8	1.13603	4.36462	4.95833
8_6414_601	8_6414_601_1	Township	1	Monday	School holiday	M	2	[00,06)	1	4	1	0			0		14	14	0	0	0	17	0	0	0	17	1.86322	high	17.9	36.8	0.462938	4.36462	2.02055
8_6414_601	8_6414_601_2	Township	2	Tuesday	School holiday	M	2	[00,06)	1	4	1	0			0		8	7	0	0	1	17	0	0	0	17	1.86322	high	17.9	36.8	0.462938	4.36462	2.02055
8_6416_602	8_6416_602_1	Township	1	Saturday	Weekend		7	[06,19)	1	4	0	1	Primary	39	0		3	3	0	0	0	17	0	0	0	17	-0.407659	low	15.1	12.2	1.03392	4.36462	4.51266
8_6416_602	8_6416_602_2	Township	2	Sunday	Weekend		7	[06,19)	1	4	0	1	Primary	39	0		3	3	0	0	0	17	0	0	0	17	-0.407659	low	15.1	12.2	1.03392	4.36462	4.51266
8_6417_503	8_6417_503_1	Township	1	Monday	School holiday	M	55	[19,60)	0	8	0	0			1		13	6	0	0	6	8	0	0	9	17	-0.353272	medium	15.1	12.2	1.92838	4.36462	8.41667
8_6417_503	8_6417_503_2	Township	2	Tuesday	Weekday	M	55	[19,60)	0	8	0	0			1		7	6	0	0	0	8	0	0	9	17	-0.353272	medium	15.1	12.2	1.92838	4.36462	8.41667
8_6419_402	8_6419_402_1	Township	1	Thursday	School holiday	M	31	[19,60)	0	5	0	0			1	60	5	4	0	0	1	14	0	0	3	17	3.63395	high	17.9	36.8	0.96052	4.36462	4.19231
8_6419_402	8_6419_402_2	Township	2	Friday	School holiday	M	31	[19,60)	0	5	0	0			1	60	4	4	0	0	0	17	0	0	0	17	3.63395	high	17.9	36.8	0.96052	4.36462	4.19231
8_642_301	8_642_301_1	Township	1	Friday	School holiday	M	6	[06,19)	1	6	0	1	Primary	28	0		27	16	0	0	11	13	0	0	4	17	-0.344475	medium	15.1	12.2	1.03392	4.36462	4.51266
8_642_301	8_642_301_2	Township	2	Saturday	Weekend	M	6	[06,19)	1	6	0	1	Primary	28	0		25	13	0	0	12	7	0	0	10	17	-0.344475	medium	15.1	12.2	1.03392	4.36462	4.51266
8_6421_401	8_6421_401_1	Township	1	Thursday	Weekday	M	28	[19,60)	0	2	1	0			1		6	5	0	0	1	12	0	0	5	17	1.18384	high	15.1	12.2	1.64331	4.36462	7.17241
8_6421_401	8_6421_401_2	Township	2	Friday	Weekday	M	28	[19,60)	0	2	1	0			1		24	2	0	0	22	5	0	0	12	17	1.18384	high	15.1	12.2	1.64331	4.36462	7.17241
8_6422_433	8_6422_433_1	Township	1	Wednesday	Weekday	M	6	[06,19)	1	6	1	1	Primary	35	0		10	2	8	0	0	9	8	0	0	17	-0.949082	low	15.1	12.2	1.03392	4.36462	4.51266
8_6422_433	8_6422_433_2	Township	2	Thursday	Weekday	M	6	[06,19)	1	6	1	1	Primary	35	0		10	5	4	0	0	9	8	0	0	17	-0.949082	low	15.1	12.2	1.03392	4.36462	4.51266
8_6423_433	8_6423_433_1	Township	1	Saturday	Weekend	M	12	[06,19)	0	3	0	1	Primary	48	0		2	2	0	0	0	17	0	0	0	17	0.577216	high	15.1	12.2	1.51845	4.36462	6.62745
8_6423_433	8_6423_433_2	Township	2	Sunday	Weekend	M	12	[06,19)	0	3	0	1	Primary	48	0		11	2	0	0	8	13	0	0	4	17	0.577216	high	15.1	12.2	1.51845	4.36462	6.62745
8_6424_501	8_6424_501_1	Township	1	Monday	Weekday	F	6	[19,60)	0	2	0	0			1		9	1	0	0	8	8.5	0	0	8.5	17	-0.0431092	medium	15.1	12.2	1.03392	4.36462	4.51266
8_6424_501	8_6424_501_2	Township	2	Tuesday	Weekday	F	6	[19,60)	0	2	0	0			1		2	2	0	0	0	17	0	0	0	17	-0.0431092	medium	15.1	12.2	1.03392	4.36462	4.51266
8_6428_435	8_6428_435_1	Township	1	Tuesday	School holiday	M	9	[06,19)	1	6	1	0					6	5	0	0	1	13	0	0	4	17	0.643278	high	17.9	36.8	1.03392	4.36462	4.51266
8_6428_435	8_6428_435_2	Township	2	Wednesday	School holiday	M	9	[06,19)	1	6	1	0					9	8	0	0	1	10	0	0	7	17	0.643278	high	17.9	36.8	1.03392	4.36462	4.51266
8_6429_433	8_6429_433_1	Township	1	Monday	School holiday	M	7	[00,06)	1	11	0	0			0		11	9	0	0	1	17	0	0	0	17	0.267053	medium	17.9	36.8	1.03392	4.36462	4.51266
8_6429_433	8_6429_433_2	Township	2	Tuesday	School holiday	M	7	[00,06)	1	11	0	0			0		12	11	0	0	0	17	0	0	0	17	0.267053	medium	17.9	36.8	1.03392	4.36462	4.51266
8_6430_601	8_6430_601_1	Township	1	Wednesday	School holiday	M	38	[19,60)	0	2	1	0			0		1	0	0	0	0					0	-0.578761	low	15.1	12.2	1.14188	4.36462	4.98387
8_6430_601	8_6430_601_2	Township	2	Thursday	School holiday	M	38	[19,60)	0	2	1	0			0		1	0	0	0	0					0	-0.578761	low	15.1	12.2	1.14188	4.36462	4.98387
8_6431_402	8_6431_402_1	Township	1	Saturday	Weekend	M	31	[19,60)	0	5	1	0			1	2	29	0	0	0	29	11	0	0	6	17	-1.63449	low	15.1	12.2	0.96052	4.36462	4.19231
8_6431_402	8_6431_402_2	Township	2	Sunday	Weekend	M	31	[19,60)	0	5	1	0			1	2	14	0	0	0	13	12.5	0	3	1.5	17	-1.63449	low	15.1	12.2	0.96052	4.36462	4.19231
8_6431_601	8_6431_601_1	Township	1	Tuesday	School holiday		0	[00,06)	1	5	1	0			0		14	6	0	0	5	13	0	0	4	17	-1.63449	low	17.9	36.8	0.462938	4.36462	2.02055
8_6431_601	8_6431_601_2	Township	2	Wednesday	School holiday		0	[00,06)	1	5	1	0			0		5	2	0	0	3	16	0	0	1	17	-1.63449	low	17.9	36.8	0.462938	4.36462	2.02055
8_6432_401	8_6432_401_1	Township	1	Thursday	Weekday	M	36	[19,60)	0	8	0	0			0		1	0	0	0	0	13	0	4	0	17	0.643278	high	15.1	12.2	1.14188	4.36462	4.98387
8_6432_401	8_6432_401_2	Township	2	Wednesday	School holiday	M	36	[19,60)	0	8	0	0			0		1	0	0	0	0	17	0	0	0	17	0.643278	high	15.1	12.2	1.14188	4.36462	4.98387
8_6433_436	8_6433_436_1	Township	1	Tuesday	School holiday	F	4	[00,06)	1	7	1	0			0		13	7	0	0	3	12	0	0	5	17	-0.353272	medium	17.9	36.8	0.462938	4.36462	2.02055
8_6433_436	8_6433_436_2	Township	2	Wednesday	School holiday	F	4	[00,06)	1	7	1	0			0		6	3	0	0	3	10	0	0	7	17	-0.353272	medium	17.9	36.8	0.462938	4.36462	2.02055
8_6450_431	8_6450_431_1	Township	1	Sunday	Weekend	M	17	[06,19)	0	3	0	0			0		15	7	0	0	8	6	0	0	11	17	-0.949082	low	15.1	12.2	1.13603	4.36462	4.95833
8_6450_431	8_6450_431_2	Township	2	Monday	Weekday	M	17	[06,19)	0	3	0	0			0		13	5	0	0	8	16	0	0	1	17	-0.949082	low	15.1	12.2	1.13603	4.36462	4.95833
8_6451_401	8_6451_401_1	Township	1	Monday	Weekday	M	69	[60,100)	0	1	1	0			0		1	0	0	0	0	17	0	0	0	17	-0.353272	medium	15.1	12.2	0.91646	4.36462	4
8_6451_401	8_6451_401_2	Township	2	Tuesday	Weekday	M	69	[60,100)	0	1	1	0			0		1	0	0	0	0	17	0	0	0	17	-0.353272	medium	15.1	12.2	0.91646	4.36462	4
8_6452_434	8_6452_434_1	Township	1	Monday	Weekday	M	5	[00,06)	1	5	1	1		60	0		5	4	0	0	0	10	7	0	0	17	0.643278	high	15.1	12.2	1.03392	4.36462	4.51266
8_6452_434	8_6452_434_2	Township	2	Tuesday	Weekday	M	5	[00,06)	1	5	1	1		60	0		6	2	0	0	3	8	7	0	2	17	0.643278	high	15.1	12.2	1.03392	4.36462	4.51266
8_6456_605	8_6456_605_1	Township	1	Friday	Weekday		2	[00,06)	1	8	0	0			0		9	8	0	0	0	17	0	0	0	17	-0.949082	low	15.1	12.2	0.462938	4.36462	2.02055
8_6456_605	8_6456_605_2	Township	2	Saturday	Weekend		2	[00,06)	1	8	0	0			0		11	9	0	0	2	14.5	0	0	2.5	17	-0.949082	low	15.1	12.2	0.462938	4.36462	2.02055
8_6458_601	8_6458_601_1	Township	1	Wednesday	Weekday	M	63	[60,100)	0	4	0	0			0		4	4	0	0	0	13	0	0	4	17	1.02441	high	15.1	12.2	0.98936	4.36462	4.31818
8_6458_601	8_6458_601_2	Township	2	Thursday	Weekday	M	63	[60,100)	0	4	0	0			0		5	5	0	0	0	17	0	0	0	17	1.02441	high	15.1	12.2	0.98936	4.36462	4.31818
8_6459_431	8_6459_431_1	Township	1	Thursday	Weekday	M	4	[00,06)	1	4	1	1		23	0		14	8	5	0	1	8	7	0	2	17	0.262146	medium	15.1	12.2	0.462938	4.36462	2.02055
8_6459_431	8_6459_431_2	Township	2	Friday	Weekday	M	4	[00,06)	1	4	1	1		23	0		15	5	8	0	1	8	6	0	3	17	0.262146	medium	15.1	12.2	0.462938	4.36462	2.02055
8_6459_601	8_6459_601_1	Township	1	Monday	Weekday	F	0	[00,06)	1	4	1	0			0		7	7	0	0	0	7	0	0	10	17	0.262146	medium	15.1	12.2	0.462938	4.36462	2.02055
8_6459_601	8_6459_601_2	Township	2	Tuesday	Weekday	F	0	[00,06)	1	4	1	0			0		7	6	0	0	1	9.5	0	0	7.5	17	0.262146	medium	15.1	12.2	0.462938	4.36462	2.02055
8_6461_431	8_6461_431_1	Township	1	Monday	Weekday	M	17	[06,19)	0	4	0	1	Secondary	56	0		9	3	6	0	0	6	11	0	0	17	0.887379	high	15.1	12.2	1.13603	4.36462	4.95833
8_6461_431	8_6461_431_2	Township	2	Tuesday	Weekday	M	17	[06,19)	0	4	0	1	Secondary	56	0		7	2	5	0	0	7	10	0	0	17	0.887379	high	15.1	12.2	1.13603	4.36462	4.95833
8_650_5	8_650_5_1	Township	1	Friday	School holiday	F	15	[06,19)	0	4	0	1	Secondary	35	0		11	8	0	0	3	8	0	0	9	17	-0.353272	medium	17.9	36.8	1.13603	4.36462	4.95833
8_650_5	8_650_5_2	Township	2	Saturday	Weekend	F	15	[06,19)	0	4	0	1	Secondary	35	0		8	4	0	0	4	10	0	0	7	17	-0.353272	medium	17.9	36.8	1.13603	4.36462	4.95833
8_654_602	8_654_602_1	Township	1	Wednesday	School holiday	M	13	[06,19)	0	6	0	1	Secondary	62	0		5	5	0	0	0	8	0	0	9	17	1.40554	high	15.1	12.2	1.51845	4.36462	6.62745
8_654_602	8_654_602_2	Township	2	Thursday	School holiday	M	13	[06,19)	0	6	0	1	Secondary	62	0		7	7	0	0	0	12	0	0	5	17	1.40554	high	15.1	12.2	1.51845	4.36462	6.62745
8_657_601	8_657_601_1	Township	1	Saturday	Weekend		0	[00,06)	1	6	0	0			0		13	7	0	0	5	14	0	0	3	17	0.000216726	medium	17.9	36.8	0.462938	4.36462	2.02055
8_657_601	8_657_601_2	Township	2	Sunday	Weekend		0	[00,06)	1	6	0	0			0		14	8	0	0	5	11	0	0	6	17	0.000216726	medium	17.9	36.8	0.462938	4.36462	2.02055
8_658_202	8_658_202_1	Township	1	Friday	School holiday	M	14	[06,19)	0	3	1	1	Secondary	41	0		14	5	0	0	9	16	0	0	1	17	0.953441	high	17.9	36.8	1.51845	4.36462	6.62745
8_658_202	8_658_202_2	Township	2	Saturday	Weekend	M	14	[06,19)	0	3	1	1	Secondary	41	0		10	9	0	0	1	16	0	0	1	17	0.953441	high	17.9	36.8	1.51845	4.36462	6.62745
8_66_501	8_66_501_1	Township	1	Saturday	Weekend	M	2	[00,06)	1	3	1	0			0		7	3	0	0	3	10	0	0	7	17	-1.23293	low	17.9	36.8	0.462938	4.36462	2.02055
8_66_501	8_66_501_2	Township	2	Sunday	Weekend	M	2	[00,06)	1	3	1	0			0		6	3	0	0	2	11	0	0	6	17	-1.23293	low	17.9	36.8	0.462938	4.36462	2.02055
8_668_1	8_668_1_1	Township	1	Wednesday	Weekday	F	45	[19,60)	0	6	0	0			0		9	6	0	0	3	12	0	0	5	17	-2.12411	low	12.4	4.5	0.702287	4.36462	3.06522
8_668_1	8_668_1_2	Township	2	Thursday	Weekday	F	45	[19,60)	0	6	0	0			0		19	9	0	0	10	8.5	0	0	8.5	17	-2.12411	low	12.4	4.5	0.702287	4.36462	3.06522
8_679_601	8_679_601_1	Township	1	Friday	School holiday	F	1	[00,06)	1	5	0	0			0		16	6	0	0	10	11	0	0	6	17	-0.949082	low	19.7	77.8	0.462938	4.36462	2.02055
8_679_601	8_679_601_2	Township	2	Saturday	Weekend	F	1	[00,06)	1	5	0	0			0		17	3	0	0	13	6	0	0	11	17	-0.949082	low	19.7	77.8	0.462938	4.36462	2.02055
8_689_1	8_689_1_1	Township	1	Tuesday	Weekday	F	71	[60,100)	0	3	0	0			0		3	3	0	0	0	17	0	0	0	17	-3.84428	low	15.1	12.2	1.98566	4.36462	8.66667
8_689_1	8_689_1_2	Township	2	Wednesday	Weekday	F	71	[60,100)	0	3	0	0			0		6	3	0	0	3	11	0	0	6	17	-3.84428	low	15.1	12.2	1.98566	4.36462	8.66667
8_692_103	8_692_103_1	Township	1	Friday	School holiday	M	11	[06,19)	0	6	1	1	Secondary	40	0		13	4	0	0	9	11	0	0	6	17	-0.353272	medium	17.9	36.8	1.51845	4.36462	6.62745
8_692_103	8_692_103_2	Township	2	Saturday	Weekend	M	11	[06,19)	0	6	1	1	Secondary	40	0		25	12	0	0	13	9	0	0	8	17	-0.353272	medium	17.9	36.8	1.51845	4.36462	6.62745
8_695_1	8_695_1_1	Township	1	Monday	School holiday	M	49	[19,60)	0	6	1	0			0		10	10	0	0	0	11	0	0	6	17	0.643278	high	17.9	36.8	0.702287	4.36462	3.06522
8_695_1	8_695_1_2	Township	2	Tuesday	School holiday	M	49	[19,60)	0	6	1	0			0		10	10	0	0	0	17	0	0	0	17	0.643278	high	17.9	36.8	0.702287	4.36462	3.06522
8_70_3	8_70_3_1	Township	1	Friday	Weekday	F	22	[19,60)	0	2	1	1	College/University	100	0		13	9	0	0	4	7	0	0	10	17	2.25626	high	12.4	4.5	1.27361	4.36462	5.55882
8_70_3	8_70_3_2	Township	2	Saturday	Weekend	F	22	[19,60)	0	2	1	1	College/University	100	0		10	5	0	0	4	9	0	0	8	17	2.25626	high	12.4	4.5	1.27361	4.36462	5.55882
8_7000_504	8_7000_504_1	Township	1	Tuesday	Weekday	M	4	[00,06)	1	4	1	1			0		10	3	6	0	0	11	6	0	0	17	0.408993	high	15.1	12.2	0.462938	4.36462	2.02055
8_7000_504	8_7000_504_2	Township	2	Wednesday	Weekday	M	4	[00,06)	1	4	1	1			0		9	6	3	0	0	11	6	0	0	17	0.408993	high	15.1	12.2	0.462938	4.36462	2.02055
8_7007_505	8_7007_505_1	Township	1	Thursday	Weekday	F	12	[06,19)	0	5	1	1	Primary	42	0		10	5	4	0	0	9	8	0	0	17	3.63395	high	12.4	4.5	1.51845	4.36462	6.62745
8_7007_505	8_7007_505_2	Township	2	Friday	Weekday	F	12	[06,19)	0	5	1	1	Primary	42	0		10	5	4	0	0	7	10	0	0	17	3.63395	high	12.4	4.5	1.51845	4.36462	6.62745
8_7009_504	8_7009_504_1	Township	1	Thursday	School holiday	F	13	[00,06)	1	4	1	0			0		4	3	0	0	0	17	0	0	0	17	0.887379	high	19.7	77.8	1.51845	4.36462	6.62745
8_7009_504	8_7009_504_2	Township	2	Friday	School holiday	F	13	[00,06)	1	4	1	0			0		4	3	0	0	0	17	0	0	0	17	0.887379	high	19.7	77.8	1.51845	4.36462	6.62745
8_7016_601	8_7016_601_1	Township	1	Tuesday	Weekday	M	1	[00,06)	1	6	1	0			0		12	11	0	0	1	16	0	0	1	17	2.55452	high	12.4	4.5	0.462938	4.36462	2.02055
8_7016_601	8_7016_601_2	Township	2	Wednesday	Weekday	M	1	[00,06)	1	6	1	0			0		11	11	0	0	0	17	0	0	0	17	2.55452	high	12.4	4.5	0.462938	4.36462	2.02055
8_7019_601	8_7019_601_1	Township	1	Monday	School holiday	F	1	[00,06)	1	3	0	0			0		2	2	0	0	0	17	0	0	0	17	1.79225	high	17.9	36.8	0.462938	4.36462	2.02055
8_7019_601	8_7019_601_2	Township	2	Tuesday	School holiday	F	1	[00,06)	1	3	0	0			0		4	4	0	0	0	17	0	0	0	17	1.79225	high	17.9	36.8	0.462938	4.36462	2.02055
8_7020_601	8_7020_601_1	Township	1	Thursday	School holiday		5	[00,06)	1	8	0	0			0		8	7	0	0	0	13	0	0	4	17	0.823063	high	17.9	36.8	1.03392	4.36462	4.51266
8_7020_601	8_7020_601_2	Township	2	Friday	School holiday		5	[00,06)	1	8	0	0			0		7	7	0	0	0	13	0	0	4	17	0.823063	high	17.9	36.8	1.03392	4.36462	4.51266
8_7022_503	8_7022_503_1	Township	1	Monday	School holiday	M	2	[00,06)	1	3	1	0			0		10	10	0	0	0	17	0	0	0	17	2.32723	high	17.9	36.8	0.462938	4.36462	2.02055
8_7022_503	8_7022_503_2	Township	2	Tuesday	School holiday	M	2	[00,06)	1	3	1	0			0		9	9	0	0	0	17	0	0	0	17	2.32723	high	17.9	36.8	0.462938	4.36462	2.02055
8_7023_601	8_7023_601_1	Township	1	Sunday	Weekend	M	0	[00,06)	1	3	1	0			0		3	3	0	0	0	17	0	0	0	17	2.25626	high	17.9	36.8	0.462938	4.36462	2.02055
8_7023_601	8_7023_601_2	Township	2	Monday	School holiday	M	0	[00,06)	1	3	1	0			0		10	3	0	0	7	5	0	0	12	17	2.25626	high	17.9	36.8	0.462938	4.36462	2.02055
8_7026_501	8_7026_501_1	Township	1	Wednesday	School holiday	F	29	[19,60)	0	2	0	0			1	10	9	1	0	5	3	7	0	8	2	17	1.47018	high	17.9	36.8	1.64331	4.36462	7.17241
8_7026_501	8_7026_501_2	Township	2	Thursday	School holiday	F	29	[19,60)	0	2	0	0			1	10	8	3	0	4	1	8	0	7	2	17	1.47018	high	17.9	36.8	1.64331	4.36462	7.17241
8_7029_501	8_7029_501_1	Township	1	Saturday	Weekend	F	32	[19,60)	0	2	1	0			1	17	13	4	0	0	9	15	0	0	2	17	2.42272	high	19.7	77.8	0.96052	4.36462	4.19231
8_7029_501	8_7029_501_2	Township	2	Sunday	Weekend	F	32	[19,60)	0	2	1	0			1	17	8	0	0	0	0	9	0	0	8	17	2.42272	high	19.7	77.8	0.96052	4.36462	4.19231
8_703_603	8_703_603_1	Township	1	Monday	Weekday		3	[00,06)	1	9	0	1		35	0		14	9	2	0	2	10	6	0	1	17	0.000216726	medium	15.1	12.2	0.462938	4.36462	2.02055
8_703_603	8_703_603_2	Township	2	Tuesday	Weekday		3	[00,06)	1	9	0	1		35	0		11	8	3	0	0	8	8	0	1	17	0.000216726	medium	15.1	12.2	0.462938	4.36462	2.02055
8_7032_502	8_7032_502_1	Township	1	Saturday	Weekend	M	38	[19,60)	0	8	0	0			1		14	14	0	0	0	7	0	0	10	17	0.577216	high	12.4	4.5	1.14188	4.36462	4.98387
8_7032_502	8_7032_502_2	Township	2	Sunday	Weekend	M	38	[19,60)	0	8	0	0			1		12	12	0	0	0	17	0	0	0	17	0.577216	high	12.4	4.5	1.14188	4.36462	4.98387
8_7039_601	8_7039_601_1	Township	1	Sunday	Weekend	M	1	[00,06)	1	9	0	0			0		12	8	0	0	3	11	0	0	6	17	0.958349	high	17.9	36.8	0.462938	4.36462	2.02055
8_7039_601	8_7039_601_2	Township	2	Monday	School holiday	M	1	[00,06)	1	9	0	0			0		13	9	0	0	3	17	0	0	0	17	0.958349	high	17.9	36.8	0.462938	4.36462	2.02055
8_7043_504	8_7043_504_1	Township	1	Sunday	Weekend	M	4	[00,06)	1	4	1	1		30	0		13	8	0	0	4	10	0	0	7	17	-0.663435	low	17.9	36.8	0.462938	4.36462	2.02055
8_7043_504	8_7043_504_2	Township	2	Monday	School holiday	M	4	[00,06)	1	4	1	1		30	0		12	6	0	0	5	6	0	0	11	17	-0.663435	low	17.9	36.8	0.462938	4.36462	2.02055
8_7045_501	8_7045_501_1	Township	1	Sunday	Weekend	M	53	[19,60)	0	4	0	0			0		16	15	0	0	0	17	0	0	0	17	2.94265	high	12.4	4.5	1.34345	4.36462	5.86364
8_7045_501	8_7045_501_2	Township	2	Monday	Weekday	M	53	[19,60)	0	4	0	0			0		9	8	0	0	0	17	0	0	0	17	2.94265	high	12.4	4.5	1.34345	4.36462	5.86364
8_7046_601	8_7046_601_1	Township	1	Wednesday	School holiday	F	20	[19,60)	0	4	0	0			1		8	7	0	0	1	12	0	0	5	17	2.56152	high	17.9	36.8	1.27361	4.36462	5.55882
8_7046_601	8_7046_601_2	Township	2	Thursday	School holiday	F	20	[19,60)	0	4	0	0			1		10	6	0	0	4	7	0	0	10	17	2.56152	high	17.9	36.8	1.27361	4.36462	5.55882
8_7047_501	8_7047_501_1	Township	1	Monday	Weekday	M	47	[19,60)	0	4	0	0			1	4	2	0	0	2	0	15	0	2	0	17	0.887379	high	15.1	12.2	0.702287	4.36462	3.06522
8_7047_501	8_7047_501_2	Township	2	Tuesday	Weekday	M	47	[19,60)	0	4	0	0			1	4	3	0	0	3	0	7.5	0	9.5	0	17	0.887379	high	15.1	12.2	0.702287	4.36462	3.06522
8_7049_501	8_7049_501_1	Township	1	Sunday	Weekend	M	54	[19,60)	0	2	1	0			1	1	14	4	0	0	9	8	0	0	9	17	0.577216	high	12.4	4.5	1.34345	4.36462	5.86364
8_7049_501	8_7049_501_2	Township	2	Monday	Weekday	M	54	[19,60)	0	2	1	0			1	1	9	3	0	0	6	9	0	0	8	17	0.577216	high	12.4	4.5	1.34345	4.36462	5.86364
8_7052_502	8_7052_502_1	Township	1	Thursday	School holiday	M	20	[19,60)	0	3	1	0			0		30	5	0	0	24	13	0	0	4	17	-0.353272	medium	17.9	36.8	1.27361	4.36462	5.55882
8_7052_502	8_7052_502_2	Township	2	Friday	School holiday	M	20	[19,60)	0	3	1	0			0		5	5	0	0	0	17	0	0	0	17	-0.353272	medium	17.9	36.8	1.27361	4.36462	5.55882
8_7053_501	8_7053_501_1	Township	1	Monday	School holiday	M	50	[19,60)	0	2	1				1	1	11	1	0	0	10	9	0	0	8	17	3.01853	high	17.9	36.8	1.34345	4.36462	5.86364
8_7053_501	8_7053_501_2	Township	2	Tuesday	School holiday	M	50	[19,60)	0	2	1				1	1	8	8	0	0	0	17	0	0	0	17	3.01853	high	17.9	36.8	1.34345	4.36462	5.86364
8_7056_504	8_7056_504_1	Township	1	Thursday	School holiday	M	3	[06,19)	1	4	1	1	Primary	42			15	8	0	0	7	10	0	0	7	17	3.63395	high	17.9	36.8	0.462938	4.36462	2.02055
8_7056_504	8_7056_504_2	Township	2	Friday	School holiday	M	3	[06,19)	1	4	1	1	Primary	42			9	5	0	0	4	10	0	0	7	17	3.63395	high	17.9	36.8	0.462938	4.36462	2.02055
8_7057_601	8_7057_601_1	Township	1	Friday	Weekday	F	0	[00,06)	1	6	1	0			0		11	11	0	0	0	17	0	0	0	17	2.70837	high	12.4	4.5	0.462938	4.36462	2.02055
8_7057_601	8_7057_601_2	Township	2	Saturday	Weekend	F	0	[00,06)	1	6	1	0			0		11	11	0	0	0	17	0	0	0	17	2.70837	high	12.4	4.5	0.462938	4.36462	2.02055
8_7061_601	8_7061_601_1	Township	1	Sunday	Weekend	F	15	[06,19)	0	5	1	1	Secondary	49			10	6	0	0	4	11	0	0	6	17	2.87168	high	17.9	36.8	1.13603	4.36462	4.95833
8_7061_601	8_7061_601_2	Township	2	Monday	School holiday	F	15	[06,19)	0	5	1	1	Secondary	49			9	7	0	0	2	15	0	0	2	17	2.87168	high	17.9	36.8	1.13603	4.36462	4.95833
8_7070_504	8_7070_504_1	Township	1	Wednesday	School holiday	M	4	[00,06)	1	5	0	0			0		4	0	0	0	4	17	0	0	0	17	2.24436	high	15.1	12.2	0.462938	4.36462	2.02055
8_7070_504	8_7070_504_2	Township	2	Thursday	School holiday	M	4	[00,06)	1	5	0	0			0		4	0	0	0	3	17	0	0	0	17	2.24436	high	15.1	12.2	0.462938	4.36462	2.02055
8_7070_601	8_7070_601_1	Township	1	Wednesday	School holiday	M	0	[00,06)	1	5	0	0			0		3	1	0	0	1	17	0	0	0	17	2.24436	high	15.1	12.2	0.462938	4.36462	2.02055
8_7070_601	8_7070_601_2	Township	2	Thursday	School holiday	M	0	[00,06)	1	5	0	0			0		1	1	0	0	0	17	0	0	0	17	2.24436	high	15.1	12.2	0.462938	4.36462	2.02055
8_7074_505	8_7074_505_1	Township	1	Saturday	Weekend	M	8	[06,19)	1	4	1	1	Primary	45	0		15	15	0	0	0	17	0	0	0	17	2.70837	high	12.4	4.5	1.03392	4.36462	4.51266
8_7074_505	8_7074_505_2	Township	2	Sunday	Weekend	M	8	[06,19)	1	4	1	1	Primary	45	0		14	8	0	0	6	12	0	0	5	17	2.70837	high	12.4	4.5	1.03392	4.36462	4.51266
8_7075_603	8_7075_603_1	Township	1	Monday	School holiday	M	5	[00,06)	1	8	0	1		30	0		15	10	0	0	4	15	0	0	2	17	0.589823	high	17.9	36.8	1.03392	4.36462	4.51266
8_7075_603	8_7075_603_2	Township	2	Tuesday	School holiday	M	5	[00,06)	1	8	0	1		30	0		14	11	0	0	3	12	0	0	5	17	0.589823	high	17.9	36.8	1.03392	4.36462	4.51266
8_7078_501	8_7078_501_1	Township	1	Sunday	Weekend	F	33	[19,60)	0	6	1				1	7	12	4	0	6	2	8	0	5.5	3.5	17	0.579012	high	17.9	36.8	0.96052	4.36462	4.19231
8_7078_501	8_7078_501_2	Township	2	Monday	School holiday	F	33	[19,60)	0	6	1				1	7	10	2	0	2	6	6	0	7	4	17	0.579012	high	17.9	36.8	0.96052	4.36462	4.19231
8_7078_602	8_7078_602_1	Township	1	Sunday	Weekend	F	19	[19,60)	0	6	1	0			1	45	14	7	0	0	7	11.5	0	3	2.5	17	0.579012	high	17.9	36.8	1.13603	4.36462	4.95833
8_7078_602	8_7078_602_2	Township	2	Monday	School holiday	F	19	[19,60)	0	6	1	0			1	45	15	10	0	0	5	11.5	0	3.5	2	17	0.579012	high	17.9	36.8	1.13603	4.36462	4.95833
8_7079_503	8_7079_503_1	Township	1	Tuesday	School holiday	M	8	[06,19)	1	4	1	1	Primary	52	0		3	3	0	0	0	15	0	0	2	17	4.86478	high	17.9	36.8	1.03392	4.36462	4.51266
8_7079_503	8_7079_503_2	Township	2	Wednesday	School holiday	M	8	[06,19)	1	4	1	1	Primary	52	0		9	9	0	0	0	17	0	0	0	17	4.86478	high	17.9	36.8	1.03392	4.36462	4.51266
8_7083_502	8_7083_502_1	Township	1	Monday	Weekday	M	29	[19,60)	0	3	1	0			0		1	1	0	0	0	17	0	0	0	17	3.32378	high	12.4	4.5	1.64331	4.36462	7.17241
8_7083_502	8_7083_502_2	Township	2	Tuesday	Weekday	M	29	[19,60)	0	3	1	0			0		7	6	0	0	0	17	0	0	0	17	3.32378	high	12.4	4.5	1.64331	4.36462	7.17241
8_7084_601	8_7084_601_1	Township	1	Sunday	Weekend	M	1	[00,06)	1	4	1	0			0		6	6	0	0	0	17	0	0	0	17	2.32723	high	17.9	36.8	0.462938	4.36462	2.02055
8_7084_601	8_7084_601_2	Township	2	Monday	School holiday	M	1	[00,06)	1	4	1	0			0		4	3	0	0	0	17	0	0	0	17	2.32723	high	17.9	36.8	0.462938	4.36462	2.02055
8_7089_601	8_7089_601_1	Township	1	Monday	School holiday	M	0	[06,19)	1	4	1	1	Primary	42			8	5	0	0	3	10	0	0	7	17	3.92729	high	17.9	36.8	0.462938	4.36462	2.02055
8_7089_601	8_7089_601_2	Township	2	Tuesday	School holiday	M	0	[06,19)	1	4	1	1	Primary	42			8	4	0	0	4	12	0	0	5	17	3.92729	high	17.9	36.8	0.462938	4.36462	2.02055
8_7099_502	8_7099_502_1	Township	1	Monday	Weekday	M	42	[19,60)	0	9	0	0			0		27	11	0	0	15	13	0	0	4	17	4.24936	high	12.4	4.5	1.0883	4.36462	4.75
8_7099_502	8_7099_502_2	Township	2	Tuesday	Weekday	M	42	[19,60)	0	9	0	0			0		25	18	0	0	6	12	0	0	5	17	4.24936	high	12.4	4.5	1.0883	4.36462	4.75
8_7120_501	8_7120_501_1	Township	1	Friday	School holiday	M	30	[19,60)	0	4	0	0			0		15	0	0	0	14	6	0	0	11	17	-2.02442	low	15.1	12.2	0.96052	4.36462	4.19231
8_7120_501	8_7120_501_2	Township	2	Saturday	Weekend	M	30	[19,60)	0	4	0	0			0		7	5	0	0	2	11	0	0	6	17	-2.02442	low	15.1	12.2	0.96052	4.36462	4.19231
8_715_2	8_715_2_1	Township	1	Monday	School holiday	M	49	[19,60)	0	2	1	0			0		27	12	0	0	13	11	0	0	6	17	0.0278606	medium	17.9	36.8	0.702287	4.36462	3.06522
8_715_2	8_715_2_2	Township	2	Tuesday	School holiday	M	49	[19,60)	0	2	1	0			0		25	7	0	0	18	13	0	0	4	17	0.0278606	medium	17.9	36.8	0.702287	4.36462	3.06522
8_7205_601	8_7205_601_1	Township	1	Tuesday	Weekday	M	33	[19,60)	0	2	1	0			0		14	4	0	0	10	5	0	0	12	17	1.79225	high	12.4	4.5	0.96052	4.36462	4.19231
8_7205_601	8_7205_601_2	Township	2	Wednesday	Weekday	M	33	[19,60)	0	2	1	0			0		12	5	0	0	7	17	0	0	0	17	1.79225	high	12.4	4.5	0.96052	4.36462	4.19231
8_7207_602	8_7207_602_1	Township	1	Tuesday	School holiday	M	16	[06,19)	0	3	1	0			0		18	8	0	0	9	13	0	0	4	17	0.875471	high	17.9	36.8	1.13603	4.36462	4.95833
8_7207_602	8_7207_602_2	Township	2	Wednesday	School holiday	M	16	[06,19)	0	3	1	0			0		18	8	0	0	9	9	0	0	8	17	0.875471	high	17.9	36.8	1.13603	4.36462	4.95833
8_7207_603	8_7207_603_1	Township	1	Saturday	Weekend	M	0	[00,06)	1	3	1	0			0		5	4	0	0	1	17	0	0	0	17	0.875471	high	17.9	36.8	0.462938	4.36462	2.02055
8_7207_603	8_7207_603_2	Township	2	Sunday	Weekend	M	0	[00,06)	1	3	1	0			0		4	2	0	0	2	7	0	0	10	17	0.875471	high	17.9	36.8	0.462938	4.36462	2.02055
8_7208_501	8_7208_501_1	Township	1	Monday	Weekday		32	[19,60)	0	3	1	0			0		15	2	0	0	13	8	0	0	9	17	0.000216726	medium	12.4	4.5	0.96052	4.36462	4.19231
8_7208_501	8_7208_501_2	Township	2	Tuesday	Weekday		32	[19,60)	0	3	1	0			0		8	8	0	0	0	17	0	0	0	17	0.000216726	medium	12.4	4.5	0.96052	4.36462	4.19231
8_7209_601	8_7209_601_1	Township	1	Monday	Weekday	M	40	[19,60)	0	2	1	0			1	6	15	4	0	8	3	5	0	9	3	17	2.55452	high	12.4	4.5	1.0883	4.36462	4.75
8_7209_601	8_7209_601_2	Township	2	Tuesday	Weekday	M	40	[19,60)	0	2	1	0			1	6	14	5	0	4	5	5	0	11	1	17	2.55452	high	12.4	4.5	1.0883	4.36462	4.75
8_7212_607	8_7212_607_1	Township	1	Monday	School holiday		3	[00,06)	1	6	1	0			0		8	6	0	0	2	17	0	0	0	17	0.000216726	medium	17.9	36.8	0.462938	4.36462	2.02055
8_7212_607	8_7212_607_2	Township	2	Tuesday	School holiday		3	[00,06)	1	6	1	0			0		9	7	0	0	2	17	0	0	0	17	0.000216726	medium	17.9	36.8	0.462938	4.36462	2.02055
8_7212_608	8_7212_608_1	Township	1	Monday	School holiday		0	[00,06)	1	6	1	0			0		7	5	0	0	2	17	0	0	0	17	0.000216726	medium	17.9	36.8	0.462938	4.36462	2.02055
8_7212_608	8_7212_608_2	Township	2	Tuesday	School holiday		0	[00,06)	1	6	1	0			0		8	7	0	0	0	17	0	0	0	17	0.000216726	medium	17.9	36.8	0.462938	4.36462	2.02055
8_7218_602	8_7218_602_1	Township	1	Sunday	Weekend	F	26	[19,60)	0	3	1	0			0		12	7	0	0	4	11	0	0	6	17	2.25626	high	17.9	36.8	1.64331	4.36462	7.17241
8_7218_602	8_7218_602_2	Township	2	Monday	School holiday	F	26	[19,60)	0	3	1	0			0		7	5	0	0	2	11	0	0	6	17	2.25626	high	17.9	36.8	1.64331	4.36462	7.17241
8_7219_601	8_7219_601_1	Township	1	Friday	School holiday	M	38	[19,60)	0	2	1	0			1	11	36	2	0	16	18	6	0	3	8	17	2.70837	high	17.9	36.8	1.14188	4.36462	4.98387
8_7219_601	8_7219_601_2	Township	2	Saturday	Weekend	M	38	[19,60)	0	2	1	0			1	11	26	6	0	20	0	7	0	10	0	17	2.70837	high	17.9	36.8	1.14188	4.36462	4.98387
8_7221_602	8_7221_602_1	Township	1	Saturday	Weekend	M	23	[19,60)	0	3	1	0			1		6	4	0	0	2	15	0	0	2	17	1.47018	high	17.9	36.8	1.27361	4.36462	5.55882
8_7221_602	8_7221_602_2	Township	2	Sunday	Weekend	M	23	[19,60)	0	3	1	0			1		7	2	0	0	5	7	0	0	10	17	1.47018	high	17.9	36.8	1.27361	4.36462	5.55882
8_7231_201	8_7231_201_1	Township	1	Saturday	Weekend		22	[19,60)	0	4	1	0			0		7	3	0	0	4	10	0	0	7	17	0.000216726	medium	17.9	36.8	1.27361	4.36462	5.55882
8_7231_201	8_7231_201_2	Township	2	Sunday	Weekend		22	[19,60)	0	4	1	0			0		6	2	0	0	4	7	0	0	10	17	0.000216726	medium	17.9	36.8	1.27361	4.36462	5.55882
8_7233_604	8_7233_604_1	Township	1	Sunday	Weekend	M	21	[06,19)	1	4	0	1	Primary	42	0		15	6	0	0	8	10	0	0	7	17	-0.783771	low	17.9	36.8	1.27361	4.36462	5.55882
8_7233_604	8_7233_604_2	Township	2	Monday	School holiday	M	21	[06,19)	1	4	0	1	Primary	42	0		11	11	0	0	0	13	0	0	4	17	-0.783771	low	17.9	36.8	1.27361	4.36462	5.55882
8_7239_604	8_7239_604_1	Township	1	Tuesday	Weekday	F	42	[06,19)	1	5	0	1	Primary	50	0		23	9	7	0	5	6	10	0	1	17	0.707248	high	15.1	12.2	1.0883	4.36462	4.75
8_7239_604	8_7239_604_2	Township	2	Wednesday	Weekday	F	42	[06,19)	1	5	0	1	Primary	50	0		23	10	8	0	5	7	9	0	1	17	0.707248	high	15.1	12.2	1.0883	4.36462	4.75
8_732_431	8_732_431_1	Township	1	Wednesday	School holiday	M	4	[00,06)	1	4	1	0			0		6	2	0	0	4	9	0	0	8	17	0.262146	medium	15.1	12.2	0.462938	4.36462	2.02055
8_732_431	8_732_431_2	Township	2	Thursday	School holiday	M	4	[00,06)	1	4	1	0			0		5	2	0	0	3	9	0	0	8	17	0.262146	medium	15.1	12.2	0.462938	4.36462	2.02055
8_732_601	8_732_601_1	Township	1	Thursday	School holiday	M	0	[00,06)	1	4	1	0			0		6	6	0	0	0	17	0	0	0	17	0.262146	medium	15.1	12.2	0.462938	4.36462	2.02055
8_732_601	8_732_601_2	Township	2	Friday	School holiday	M	0	[00,06)	1	4	1	0			0		6	6	0	0	0	17	0	0	0	17	0.262146	medium	15.1	12.2	0.462938	4.36462	2.02055
8_737_602	8_737_602_1	Township	1	Monday	School holiday	F	2	[00,06)	1	5	1	0			0		7	7	0	0	0	13	0	0	4	17	0.345723	high	17.9	36.8	0.462938	4.36462	2.02055
8_737_602	8_737_602_2	Township	2	Tuesday	School holiday	F	2	[00,06)	1	5	1	0			0		5	4	0	0	0	17	0	0	0	17	0.345723	high	17.9	36.8	0.462938	4.36462	2.02055
8_742_432	8_742_432_1	Township	1	Wednesday	School holiday	M	4	[00,06)	1	8	0	0			0		8	6	0	0	2	12	0	0	5	17	-1.02787	low	15.1	12.2	0.462938	4.36462	2.02055
8_742_432	8_742_432_2	Township	2	Thursday	School holiday	M	4	[00,06)	1	8	0	0			0		12	6	0	0	6	10	0	0	7	17	-1.02787	low	15.1	12.2	0.462938	4.36462	2.02055
8_745_302	8_745_302_1	Township	1	Tuesday	Weekday	F	11	[06,19)	0	4	1	1	Primary	35	0		6	0	6	0	0	6	11	0	0	17	0.262146	medium	12.7	6.6	1.51845	4.36462	6.62745
8_745_302	8_745_302_2	Township	2	Wednesday	Weekday	F	11	[06,19)	0	4	1	1	Primary	35	0		5	0	5	0	0	7	10	0	0	17	0.262146	medium	12.7	6.6	1.51845	4.36462	6.62745
8_747_1	8_747_1_1	Township	1	Tuesday	Weekday	M	63	[60,100)	0	5	0	0			0		7	4	0	0	3	11	0	0	6	17	-0.959893	low	15.1	12.2	0.98936	4.36462	4.31818
8_747_1	8_747_1_2	Township	2	Wednesday	Weekday	M	63	[60,100)	0	5	0	0			0		7	5	0	0	2	11	0	0	6	17	-0.959893	low	15.1	12.2	0.98936	4.36462	4.31818
8_751_205	8_751_205_1	Township	1	Saturday	Weekend	F	8	[06,19)	1	6	0	1	Primary	50	0		14	6	0	0	8	11	0	0	6	17	0.0278606	medium	15.1	12.2	1.03392	4.36462	4.51266
8_751_205	8_751_205_2	Township	2	Sunday	Weekend	F	8	[06,19)	1	6	0	1	Primary	50	0		15	5	0	0	10	11	0	0	6	17	0.0278606	medium	15.1	12.2	1.03392	4.36462	4.51266
8_752_1	8_752_1_1	Township	1	Saturday	Weekend	F	60	[19,60)	0	3	0	0			1		10	7	0	0	3	12	0	0	5	17	-0.959893	low	15.1	12.2	0.98936	4.36462	4.31818
8_752_1	8_752_1_2	Township	2	Sunday	Weekend	F	60	[19,60)	0	3	0	0			1		10	6	0	0	3	12	0	0	5	17	-0.959893	low	15.1	12.2	0.98936	4.36462	4.31818
8_753_203	8_753_203_1	Township	1	Friday	Weekday	F	20	[19,60)	0	5	0	0			1		9	4	0	0	5	6	0	0	11	17	-0.353272	medium	15.1	12.2	1.27361	4.36462	5.55882
8_753_203	8_753_203_2	Township	2	Saturday	Weekend	F	20	[19,60)	0	5	0	0			1		9	5	0	0	4	6	0	0	11	17	-0.353272	medium	15.1	12.2	1.27361	4.36462	5.55882
8_76_2	8_76_2_1	Township	1	Wednesday	School holiday	M	43	[19,60)	0	2	1	0			0		6	1	0	5	0	4	0	13	0	17	2.93565	high	17.9	36.8	1.0883	4.36462	4.75
8_76_2	8_76_2_2	Township	2	Thursday	School holiday	M	43	[19,60)	0	2	1	0			0		4	0	0	4	0	3	0	14	0	17	2.93565	high	17.9	36.8	1.0883	4.36462	4.75
8_760_301	8_760_301_1	Township	1	Monday	School holiday	M	6	[06,19)	1	3	1	1	Secondary	30	0		2	2	0	0	0	17	0	0	0	17	-0.0431092	medium	17.9	36.8	1.03392	4.36462	4.51266
8_760_301	8_760_301_2	Township	2	Tuesday	School holiday	M	6	[06,19)	1	3	1	1	Secondary	30	0		3	3	0	0	0	17	0	0	0	17	-0.0431092	medium	17.9	36.8	1.03392	4.36462	4.51266
8_766_432	8_766_432_1	Township	1	Tuesday	School holiday	M	15	[06,19)	0	5	1	1	Secondary	50	0		11	6	0	0	5	12	0	0	5	17	1.10029	high	17.9	36.8	1.13603	4.36462	4.95833
8_766_432	8_766_432_2	Township	2	Wednesday	School holiday	M	15	[06,19)	0	5	1	1	Secondary	50	0		6	5	0	0	1	17	0	0	0	17	1.10029	high	17.9	36.8	1.13603	4.36462	4.95833
8_767_3	8_767_3_1	Township	1	Saturday	Weekend	F	24	[19,60)	0	4	1	0			1	500	9	3	0	0	6	14	0	0	3	17	-0.197628	medium	15.1	12.2	1.27361	4.36462	5.55882
8_767_3	8_767_3_2	Township	2	Sunday	Weekend	F	24	[19,60)	0	4	1	0			1	500	13	3	0	0	10	10	0	0	7	17	-0.197628	medium	15.1	12.2	1.27361	4.36462	5.55882
8_768_7	8_768_7_1	Township	1	Thursday	School holiday	M	38	[19,60)	0	3	1	0			0		1	1	0	0	0	17	0	0	0	17	0.887379	high	17.9	36.8	1.14188	4.36462	4.98387
8_768_7	8_768_7_2	Township	2	Friday	School holiday	M	38	[19,60)	0	3	1	0			0		31	2	0	0	28	11	0	0	6	17	0.887379	high	17.9	36.8	1.14188	4.36462	4.98387
8_775_101	8_775_101_1	Township	1	Monday	Weekday	F	15	[06,19)	1	3	1	1	Secondary	63	1		10	4	3	0	2	9	7	0	1	17	0.887379	high	15.1	12.2	1.13603	4.36462	4.95833
8_775_101	8_775_101_2	Township	2	Tuesday	Weekday	F	15	[06,19)	1	3	1	1	Secondary	63	1		6	2	3	0	1	7	10	0	0	17	0.887379	high	15.1	12.2	1.13603	4.36462	4.95833
8_94_202	8_94_202_1	Township	1	Tuesday	Weekday	F	9	[06,19)	1	5	0	1	Primary	19	0		12	9	0	0	3	16	0	0	1	17	0.66189	high	12.4	4.5	1.03392	4.36462	4.51266
8_94_202	8_94_202_2	Township	2	Wednesday	Weekday	F	9	[06,19)	1	5	0	1	Primary	19	0		12	10	0	0	2	17	0	0	0	17	0.66189	high	12.4	4.5	1.03392	4.36462	4.51266
9_1_1	9_1_1_1	Farming area	1	Wednesday	Weekday	M	58	[19,60)	0	2	0	0			1		8	7	0	0	0	17	0	0	0	17	-0.353272	medium	12.7	6.6	1.347	4.87192	6.5625
9_1_1	9_1_1_2	Farming area	2	Thursday	Weekday	M	58	[19,60)	0	2	0	0			1		8	6	0	0	2	10	0	0	7	17	-0.353272	medium	12.7	6.6	1.347	4.87192	6.5625
9_102_103	9_102_103_1	Farming area	1	Monday	Weekday	M	9	[06,19)	1	4	0	1	Primary	20	0		10	2	4	0	3	5	9	0	3	17	0.0278606	medium	15.1	12.2	0.861901	4.87192	4.19912
9_102_103	9_102_103_2	Farming area	2	Tuesday	Weekday	M	9	[06,19)	1	4	0	1	Primary	20	0		9	3	5	0	1	6	9	0	2	17	0.0278606	medium	15.1	12.2	0.861901	4.87192	4.19912
9_103_602	9_103_602_1	Farming area	1	Sunday	Weekend	F	2	[00,06)	1	3	0	0			0		6	5	0	0	0	13.5	0	0	3.5	17	-0.353272	medium	12.7	6.6	0.448293	4.87192	2.18405
9_103_602	9_103_602_2	Farming area	2	Monday	Weekday	F	2	[00,06)	1	3	0	0			0		3	3	0	0	0	17	0	0	0	17	-0.353272	medium	12.7	6.6	0.448293	4.87192	2.18405
9_118_601	9_118_601_1	Farming area	1	Sunday	Weekend	M	24	[19,60)	0	3	0	0			0		4	4	0	0	0	12	0	0	5	17	-0.353272	medium	12.4	4.5	1.222	4.87192	5.95349
9_118_601	9_118_601_2	Farming area	2	Monday	Weekday	M	24	[19,60)	0	3	0	0			0		4	4	0	0	0	17	0	0	0	17	-0.353272	medium	12.4	4.5	1.222	4.87192	5.95349
9_118_602	9_118_602_1	Farming area	1	Sunday	Weekend	M	0	[00,06)	1	3	0				0		6	6	0	0	0	12	0	0	5	17	-0.353272	medium	12.4	4.5	0.448293	4.87192	2.18405
9_118_602	9_118_602_2	Farming area	2	Monday	Weekday	M	0	[00,06)	1	3	0				0		6	5	0	0	0	17	0	0	0	17	-0.353272	medium	12.4	4.5	0.448293	4.87192	2.18405
9_119_501	9_119_501_1	Farming area	1	Friday	Weekday	M	30	[19,60)	0	5	0	0			0		5	4	0	0	1	10	0	0	7	17	-0.0550172	medium	12.7	6.6	1.37523	4.87192	6.7
9_119_501	9_119_501_2	Farming area	2	Saturday	Weekend	M	30	[19,60)	0	5	0	0			0		7	4	0	0	3	12	0	0	5	17	-0.0550172	medium	12.7	6.6	1.37523	4.87192	6.7
9_12_3	9_12_3_1	Farming area	1	Tuesday	Weekday	F	27	[19,60)	0	5	1	0			0		6	5	0	0	0	17	0	0	0	17	-0.353272	medium	12.7	6.6	1.85587	4.87192	9.04167
9_12_3	9_12_3_2	Farming area	2	Wednesday	Weekday	F	27	[19,60)	0	5	1	0			0		5	5	0	0	0	17	0	0	0	17	-0.353272	medium	12.7	6.6	1.85587	4.87192	9.04167
9_122_4	9_122_4_1	Farming area	1	Friday	Weekday	F	30	[19,60)	0	5	1	0			1	1	24	5	0	14	4	7	0	8	2	17	2.33112	high	12.4	4.5	1.37523	4.87192	6.7
9_122_4	9_122_4_2	Farming area	2	Saturday	Weekend	F	30	[19,60)	0	5	1	0			1	1	14	6	0	0	8	11	0	0	6	17	2.33112	high	12.4	4.5	1.37523	4.87192	6.7
9_13_4	9_13_4_1	Farming area	1	Wednesday	Weekday	F	33	[19,60)	0	5	1	0			1		4	3	0	0	1	16	0	0	1	17	1.94999	high	12.7	6.6	1.37523	4.87192	6.7
9_13_4	9_13_4_2	Farming area	2	Thursday	Weekday	F	33	[19,60)	0	5	1	0			1		2	1	1	0	0	16	0	0	1	17	1.94999	high	12.7	6.6	1.37523	4.87192	6.7
9_133_302	9_133_302_1	Farming area	1	Wednesday	Weekday	F	6	[06,19)	1	4	0	1	Primary	37	0		12	3	8	0	0	7.5	9.5	0	0	17	1.62313	high	12.7	6.6	0.861901	4.87192	4.19912
9_133_302	9_133_302_2	Farming area	2	Thursday	Weekday	F	6	[06,19)	1	4	0	1	Primary	37	0		6	3	3	0	0	8	9	0	0	17	1.62313	high	12.7	6.6	0.861901	4.87192	4.19912
9_137_101	9_137_101_1	Farming area	1	Thursday	Weekday	M	10	[06,19)	1	3	0	1	Primary	40	0		9	2	6	0	0	8	9	0	0	17	-1.50659	low	12.7	6.6	1.0429	4.87192	5.08095
9_137_101	9_137_101_2	Farming area	2	Friday	Weekday	M	10	[06,19)	1	3	0	1	Primary	40	0		8	3	5	0	0	7.5	9.5	0	0	17	-1.50659	low	12.7	6.6	1.0429	4.87192	5.08095
9_143_602	9_143_602_1	Farming area	1	Monday	Weekday	F	2	[00,06)	1	5	0	0			0		5	4	0	0	0	12	0	0	5	17	-0.56795	low	12.4	4.5	0.448293	4.87192	2.18405
9_143_602	9_143_602_2	Farming area	2	Tuesday	Weekday	F	2	[00,06)	1	5	0	0			0		5	4	0	0	0	17	0	0	0	17	-0.56795	low	12.4	4.5	0.448293	4.87192	2.18405
9_155_1	9_155_1_1	Farming area	1	Tuesday	Weekday	M	18	[19,60)	0	7	0	1	College/University	21	0		28	6	0	0	22	10	0	0	7	17	1.40554	high	12.7	6.6	1.17467	4.87192	5.72289
9_155_1	9_155_1_2	Farming area	2	Wednesday	Weekday	M	18	[19,60)	0	7	0	1	College/University	21	0		25	9	0	0	16	11	0	0	6	17	1.40554	high	12.7	6.6	1.17467	4.87192	5.72289
9_159_431	9_159_431_1	Farming area	1	Wednesday	Weekday	F	4	[00,06)	1	3	0	1		19	0		4	2	2	0	0	10	6	0	1	17	-0.869653	low	12.7	6.6	0.448293	4.87192	2.18405
9_159_431	9_159_431_2	Farming area	2	Thursday	Weekday	F	4	[00,06)	1	3	0	1		19	0		3	1	2	0	0	15	2	0	0	17	-0.869653	low	12.7	6.6	0.448293	4.87192	2.18405
9_16_601	9_16_601_1	Farming area	1	Friday	Weekday	F	32	[19,60)	0	3	1	0			1		6	3	0	0	3	16.5	0	0	0.5	17	0.790126	high	12.4	4.5	1.37523	4.87192	6.7
9_16_601	9_16_601_2	Farming area	2	Saturday	Weekend	F	32	[19,60)	0	3	1	0			1		7	2	0	0	5	11.5	0	0	5.5	17	0.790126	high	12.4	4.5	1.37523	4.87192	6.7
9_161_601	9_161_601_1	Farming area	1	Saturday	Weekend	F	14	[00,06)	1	7	0	0			0		4	4	0	0	0	17	0	0	0	17	0.408993	high	12.7	6.6	1.0429	4.87192	5.08095
9_161_601	9_161_601_2	Farming area	2	Sunday	Weekend	F	14	[00,06)	1	7	0	0			0		5	4	0	0	0	17	0	0	0	17	0.408993	high	12.7	6.6	1.0429	4.87192	5.08095
9_162_601	9_162_601_1	Farming area	1	Tuesday	Weekday	M	21	[19,60)	0	8	0	0			0		9	7	0	0	2	15	0	0	2	17	-0.353272	medium	12.7	6.6	1.222	4.87192	5.95349
9_162_601	9_162_601_2	Farming area	2	Wednesday	Weekday	M	21	[19,60)	0	8	0	0			0		9	6	0	0	3	15	0	0	2	17	-0.353272	medium	12.7	6.6	1.222	4.87192	5.95349
9_162_602	9_162_602_1	Farming area	1	Friday	Weekday	M	0	[00,06)	1	8	0	0			0		7	5	0	0	2	15	0	0	2	17	-0.353272	medium	12.7	6.6	0.448293	4.87192	2.18405
9_162_602	9_162_602_2	Farming area	2	Saturday	Weekend	M	0	[00,06)	1	8	0	0			0		7	6	0	0	1	12	0	0	5	17	-0.353272	medium	12.7	6.6	0.448293	4.87192	2.18405
9_169_301	9_169_301_1	Farming area	1	Sunday	Weekend	M	10	[06,19)	1	8	0	1	Primary	38	0		7	1	4	0	1	12	0	0	5	17	2.09684	high	12.7	6.6	1.0429	4.87192	5.08095
9_169_301	9_169_301_2	Farming area	2	Monday	Weekday	M	10	[06,19)	1	8	0	1	Primary	38	0		3	1	2	0	0	5	11	0	1	17	2.09684	high	12.7	6.6	1.0429	4.87192	5.08095
9_17_2	9_17_2_1	Farming area	1	Thursday	Weekday	M	57	[19,60)	0	4	1	0			1		4	3	0	0	1	17	0	0	0	17	-0.353272	medium	12.7	6.6	1.347	4.87192	6.5625
9_17_2	9_17_2_2	Farming area	2	Friday	Weekday	M	57	[19,60)	0	4	1	0			1		4	3	0	0	1	16	0	0	1	17	-0.353272	medium	12.7	6.6	1.347	4.87192	6.5625
9_170_201	9_170_201_1	Farming area	1	Sunday	Weekend	M	11	[06,19)	1	7	0	1	Primary	46	0		18	14	0	0	4	14	0	0	3	17	0.255145	medium	12.7	6.6	1.0429	4.87192	5.08095
9_170_201	9_170_201_2	Farming area	2	Monday	Weekday	M	11	[06,19)	1	7	0	1	Primary	46	0		7	6	0	0	1	7	8	0	2	17	0.255145	medium	12.7	6.6	1.0429	4.87192	5.08095
9_174_202	9_174_202_1	Farming area	1	Saturday	Weekend	M	39	[19,60)	0	4	1	0			0		6	4	0	0	2	13	0	0	4	17	0.790126	high	12.4	4.5	1.05708	4.87192	5.15
9_174_202	9_174_202_2	Farming area	2	Sunday	Weekend	M	39	[19,60)	0	4	1	0			0		10	1	0	0	8	11.5	0	0	5.5	17	0.790126	high	12.4	4.5	1.05708	4.87192	5.15
9_177_4	9_177_4_1	Farming area	1	Wednesday	Weekday	F	19	[19,60)	0	5	1	1	Secondary	68	0		8	6	0	0	2	8.5	0	0	8.5	17	-0.0550172	medium	12.7	6.6	1.17467	4.87192	5.72289
9_177_4	9_177_4_2	Farming area	2	Thursday	Weekday	F	19	[19,60)	0	5	1	1	Secondary	68	0		7	7	0	0	0	17	0	0	0	17	-0.0550172	medium	12.7	6.6	1.17467	4.87192	5.72289
9_185_601	9_185_601_1	Farming area	1	Sunday	Weekend	F	3	[00,06)	1	16	0	0			0		14	5	1	0	8	10	0	0	7	17	-0.0431092	medium	12.7	6.6	0.448293	4.87192	2.18405
9_185_601	9_185_601_2	Farming area	2	Monday	Weekday	F	3	[00,06)	1	16	0	0			0		13	8	0	0	5	10	0	0	7	17	-0.0431092	medium	12.7	6.6	0.448293	4.87192	2.18405
9_188_301	9_188_301_1	Farming area	1	Saturday	Weekend	F	8	[06,19)	1	4	1	1	Primary	39	0		10	5	0	0	5	12	0	0	5	17	-1.13036	low	12.7	6.6	0.861901	4.87192	4.19912
9_188_301	9_188_301_2	Farming area	2	Sunday	Weekend	F	8	[06,19)	1	4	1	1	Primary	39	0		12	7	0	0	5	11	0	0	6	17	-1.13036	low	12.7	6.6	0.861901	4.87192	4.19912
9_200_602	9_200_602_1	Farming area	1	Saturday	Weekend	F	3	[00,06)	1	5	1	0			0		11	10	0	0	0	11.5	0	0	5.5	17	-4.08348	low	12.7	6.6	0.448293	4.87192	2.18405
9_200_602	9_200_602_2	Farming area	2	Sunday	Weekend	F	3	[00,06)	1	5	1	0			0		12	12	0	0	0	12	0	0	5	17	-4.08348	low	12.7	6.6	0.448293	4.87192	2.18405
9_2004_203	9_2004_203_1	Farming area	1	Tuesday	Weekday	F	16	[06,19)	0	3	1	1	Secondary	47	0		8	2	4	0	2	4	10	0	3	17	-0.469619	low	12.7	6.6	1.17467	4.87192	5.72289
9_2004_203	9_2004_203_2	Farming area	2	Wednesday	Weekday	F	16	[06,19)	0	3	1	1	Secondary	47	0		8	4	3	0	1	4	10	0	3	17	-0.469619	low	12.7	6.6	1.17467	4.87192	5.72289
9_2005_301	9_2005_301_1	Farming area	1	Sunday	Weekend	F	16	[06,19)	0	5	1	1	Secondary	32	0		10	4	0	0	6	11	0	0	6	17	0.0278606	medium	12.4	4.5	1.17467	4.87192	5.72289
9_2005_301	9_2005_301_2	Farming area	2	Monday	Weekday	F	16	[06,19)	0	5	1	1	Secondary	32	0		7	0	7	0	0	7	9	0	1	17	0.0278606	medium	12.4	4.5	1.17467	4.87192	5.72289
9_2006_601	9_2006_601_1	Farming area	1	Friday	Weekday	M	21	[19,60)	0	7	0	0			0		7	7	0	0	0	17	0	0	0	17	0.643278	high	12.4	4.5	1.222	4.87192	5.95349
9_2006_601	9_2006_601_2	Farming area	2	Saturday	Weekend	M	21	[19,60)	0	7	0	0			0		9	6	0	0	3	14	0	0	3	17	0.643278	high	12.4	4.5	1.222	4.87192	5.95349
9_2006_602	9_2006_602_1	Farming area	1	Monday	Weekday	F	0	[00,06)	1	7	0	0			0		14	10	0	0	4	13.5	0	0	3.5	17	0.643278	high	12.4	4.5	0.448293	4.87192	2.18405
9_2006_602	9_2006_602_2	Farming area	2	Tuesday	Weekday	F	0	[00,06)	1	7	0	0			0		10	6	0	0	3	12.5	0	0	4.5	17	0.643278	high	12.4	4.5	0.448293	4.87192	2.18405
9_2010_501	9_2010_501_1	Farming area	1	Sunday	Weekend	F	3	[00,06)	1	5	1	0			0		3	3	0	0	0	17	0	0	0	17	0.643278	high	12.7	6.6	0.448293	4.87192	2.18405
9_2010_501	9_2010_501_2	Farming area	2	Monday	Weekday	F	3	[00,06)	1	5	1	0			0		3	3	0	0	0	17	0	0	0	17	0.643278	high	12.7	6.6	0.448293	4.87192	2.18405
9_2013_208	9_2013_208_1	Farming area	1	Sunday	Weekend	F	16	[06,19)	0	2	1	1	Secondary	48	0		1	0	0	0	0	17	0	0	0	17	0.0278606	medium	12.4	4.5	1.17467	4.87192	5.72289
9_2013_208	9_2013_208_2	Farming area	2	Monday	Weekday	F	16	[06,19)	0	2	1	1	Secondary	48	0		7	0	7	0	0	6.5	9	0	1.5	17	0.0278606	medium	12.4	4.5	1.17467	4.87192	5.72289
9_2016_432	9_2016_432_1	Farming area	1	Tuesday	Weekday	M	10	[06,19)	1	6	0	1	Primary	34			7	0	4	0	0	7	7	0	3	17	0.0278606	medium	15.1	12.2	1.0429	4.87192	5.08095
9_2016_432	9_2016_432_2	Farming area	2	Wednesday	Weekday	M	10	[06,19)	1	6	0	1	Primary	34			6	3	3	0	0	6	9	0	2	17	0.0278606	medium	15.1	12.2	1.0429	4.87192	5.08095
9_2017_301	9_2017_301_1	Farming area	1	Sunday	Weekend	F	18	[06,19)	0	3	1	1	Secondary	38	0		4	0	0	0	4	8	0	0	9	17	-0.353272	medium	12.4	4.5	1.17467	4.87192	5.72289
9_2017_301	9_2017_301_2	Farming area	2	Monday	Weekday	F	18	[06,19)	0	3	1	1	Secondary	38	0		11	2	9	0	0	7	10	0	0	17	-0.353272	medium	12.4	4.5	1.17467	4.87192	5.72289
9_2021_2	9_2021_2_1	Farming area	1	Monday	Weekday		28	[19,60)	0	5	1	0			0		16	3	0	0	12	11	0	0	6	17	-0.56795	low	12.7	6.6	1.85587	4.87192	9.04167
9_2021_2	9_2021_2_2	Farming area	2	Tuesday	Weekday		28	[19,60)	0	5	1	0			0		14	1	0	0	13	11	0	0	6	17	-0.56795	low	12.7	6.6	1.85587	4.87192	9.04167
9_2022_301	9_2022_301_1	Farming area	1	Friday	Weekday	M	7	[06,19)	1	7	1	1	Primary	34	0		8	6	2	0	0	7	7	0	3	17	1.56886	high	12.7	6.6	0.861901	4.87192	4.19912
9_2022_301	9_2022_301_2	Farming area	2	Saturday	Weekend	M	7	[06,19)	1	7	1	1	Primary	34	0		10	10	0	0	0	17	0	0	0	17	1.56886	high	12.7	6.6	0.861901	4.87192	4.19912
9_2025_3	9_2025_3_1	Farming area	1	Tuesday	Weekday	F	9	[06,19)	1	2	1	1	Primary	37	0		6	4	1	0	1	7	7	0	3	17	0.790126	high	15.1	12.2	0.861901	4.87192	4.19912
9_2025_3	9_2025_3_2	Farming area	2	Wednesday	Weekday	F	9	[06,19)	1	2	1	1	Primary	37	0		32	7	25	0	0	7	7	0	3	17	0.790126	high	15.1	12.2	0.861901	4.87192	4.19912
9_2027_431	9_2027_431_1	Farming area	1	Tuesday	Weekday	M	5	[00,06)	1	3	0	1		16	0		11	5	3	0	1	9	5	0	3	17	0.408993	high	12.7	6.6	0.861901	4.87192	4.19912
9_2027_431	9_2027_431_2	Farming area	2	Wednesday	Weekday	M	5	[00,06)	1	3	0	1		16	0		8	3	3	0	1	10	5	0	2	17	0.408993	high	12.7	6.6	0.861901	4.87192	4.19912
9_203_203	9_203_203_1	Farming area	1	Sunday	Weekend	M	8	[06,19)	1	6	0	1	Primary	34	0		15	8	0	0	6	11.5	0	0	5.5	17	-0.469619	low	12.7	6.6	0.861901	4.87192	4.19912
9_203_203	9_203_203_2	Farming area	2	Monday	Weekday	M	8	[06,19)	1	6	0	1	Primary	34	0		37	9	28	0	0	10	7	0	0	17	-0.469619	low	12.7	6.6	0.861901	4.87192	4.19912
9_2033_431	9_2033_431_1	Farming area	1	Sunday	Weekend	M	8	[06,19)	1	4	0	1	Primary	38	0		6	6	0	0	0	17	0	0	0	17	1.02441	high	12.7	6.6	0.861901	4.87192	4.19912
9_2033_431	9_2033_431_2	Farming area	2	Monday	Weekday	M	8	[06,19)	1	4	0	1	Primary	38	0		9	1	8	0	0	9	8	0	0	17	1.02441	high	12.7	6.6	0.861901	4.87192	4.19912
9_2034_601	9_2034_601_1	Farming area	1	Tuesday	Weekday	F	24	[19,60)	0	3	1	0			1	2	11	3	0	0	8	12.5	0	0	4.5	17	-0.56795	low	12.4	4.5	1.222	4.87192	5.95349
9_2034_601	9_2034_601_2	Farming area	2	Wednesday	Weekday	F	24	[19,60)	0	3	1	0			1	2	9	5	0	0	3	10	0	0	7	17	-0.56795	low	12.4	4.5	1.222	4.87192	5.95349
9_2036_202	9_2036_202_1	Farming area	1	Sunday	Weekend	M	46	[19,60)	0	4	0	0			1	4	3	3	0	0	0	17	0	0	0	17	0.262146	medium	12.4	4.5	1.0214	4.87192	4.97619
9_2036_202	9_2036_202_2	Farming area	2	Monday	Weekday	M	46	[19,60)	0	4	0	0			1	4	4	2	0	0	2	16	0	0	1	17	0.262146	medium	12.4	4.5	1.0214	4.87192	4.97619
9_204_602	9_204_602_1	Farming area	1	Tuesday	Weekday	M	61	[06,19)	0	4	0	1	Primary	41	0		15	8	6	0	1	7.5	9	0	0.5	17	0.0278606	medium	12.7	6.6	1.48417	4.87192	7.23077
9_204_602	9_204_602_2	Farming area	2	Wednesday	Weekday	M	61	[06,19)	0	4	0	1	Primary	41	0		14	8	3	0	1	7	9	0	1	17	0.0278606	medium	12.7	6.6	1.48417	4.87192	7.23077
9_2044_202	9_2044_202_1	Farming area	1	Friday	Weekday	M	40	[19,60)	0	4	0	0			0		6	5	0	0	1	13	0	0	4	17	1.17126	high	12.4	4.5	1.08005	4.87192	5.2619
9_2044_202	9_2044_202_2	Farming area	2	Saturday	Weekend	M	40	[19,60)	0	4	0	0			0		6	6	0	0	0	14	0	0	3	17	1.17126	high	12.4	4.5	1.08005	4.87192	5.2619
9_2047_208	9_2047_208_1	Farming area	1	Saturday	Weekend	F	13	[06,19)	1	6	0	1	Primary	39	0		10	4	0	0	6	10.5	0	0	6.5	17	-0.353272	medium	12.7	6.6	1.0429	4.87192	5.08095
9_2047_208	9_2047_208_2	Farming area	2	Sunday	Weekend	F	13	[06,19)	1	6	0	1	Primary	39	0		14	6	0	0	8	11	0	0	6	17	-0.353272	medium	12.7	6.6	1.0429	4.87192	5.08095
9_2051_201	9_2051_201_1	Farming area	1	Wednesday	Weekday	F	56	[19,60)	0	2	0	0			0		7	2	0	0	5	8.5	0	0	8.5	17	1.48142	high	12.7	6.6	1.347	4.87192	6.5625
9_2051_201	9_2051_201_2	Farming area	2	Thursday	Weekday	F	56	[19,60)	0	2	0	0			0		18	7	0	0	11	9	0	0	8	17	1.48142	high	12.7	6.6	1.347	4.87192	6.5625
9_2054_205	9_2054_205_1	Farming area	1	Friday	Weekday	F	12	[06,19)	0	2	1	1	Secondary	45	0		15	5	6	0	3	10	7	0	0	17	-0.353272	medium	12.4	4.5	1.0429	4.87192	5.08095
9_2054_205	9_2054_205_2	Farming area	2	Saturday	Weekend	F	12	[06,19)	0	2	1	1	Secondary	45	0		15	6	5	0	4	8	9	0	0	17	-0.353272	medium	12.4	4.5	1.0429	4.87192	5.08095
9_2057_201	9_2057_201_1	Farming area	1	Tuesday	Weekday	M	46	[19,60)	0	3	0	0			0		4	3	0	0	1	14	0	3	0	17	0.790126	high	12.4	4.5	1.0214	4.87192	4.97619
9_2057_201	9_2057_201_2	Farming area	2	Thursday	Weekday	M	46	[19,60)	0	3	0	0			0		8	3	0	0	5	8	0	0	9	17	0.790126	high	12.4	4.5	1.0214	4.87192	4.97619
9_2059_202	9_2059_202_1	Farming area	1	Monday	Weekday	F	33	[19,60)	0	2	1	0			0		3	1	0	0	1	15	0	0	2	17	-0.353272	medium	12.4	4.5	1.37523	4.87192	6.7
9_2059_202	9_2059_202_2	Farming area	2	Tuesday	Weekday	F	33	[19,60)	0	2	1	0			0		4	1	0	0	3	10	0	0	7	17	-0.353272	medium	12.4	4.5	1.37523	4.87192	6.7
9_2063_206	9_2063_206_1	Farming area	1	Thursday	Weekday	M	16	[19,60)	0	8	0	0			0		13	8	0	0	5	9	0	0	8	17	-1.42861	low	12.4	4.5	1.17467	4.87192	5.72289
9_2063_206	9_2063_206_2	Farming area	2	Friday	Weekday	M	16	[19,60)	0	8	0	0			0		11	6	0	0	5	8.5	0	0	8.5	17	-1.42861	low	12.4	4.5	1.17467	4.87192	5.72289
9_2064_203	9_2064_203_1	Farming area	1	Tuesday	Weekday	M	16	[06,19)	0	2	1	1	Secondary	51	0		7	4	2	0	1	7	9	0	1	17	-0.949082	low	12.4	4.5	1.17467	4.87192	5.72289
9_2064_203	9_2064_203_2	Farming area	2	Wednesday	Weekday	M	16	[06,19)	0	2	1	1	Secondary	51	0		7	4	2	0	1	6	11	0	0	17	-0.949082	low	12.4	4.5	1.17467	4.87192	5.72289
9_2066_202	9_2066_202_1	Farming area	1	Wednesday	Weekday	M	44	[19,60)	0	5	1	0			0		45	36	0	0	9	15	0	0	2	17	-0.353272	medium	12.4	4.5	1.08005	4.87192	5.2619
9_2066_202	9_2066_202_2	Farming area	2	Thursday	Weekday	M	44	[19,60)	0	5	1	0			0		40	30	0	0	10	16.5	0	0	0.5	17	-0.353272	medium	12.4	4.5	1.08005	4.87192	5.2619
9_2069_208	9_2069_208_1	Farming area	1	Monday	Weekday	F	14	[06,19)	0	5	1	1	Secondary	37	0		15	2	13	0	0	7	10	0	0	17	-0.63892	low	12.7	6.6	1.0429	4.87192	5.08095
9_2069_208	9_2069_208_2	Farming area	2	Tuesday	Weekday	F	14	[06,19)	0	5	1	1	Secondary	37	0		14	4	10	0	0	6	11	0	0	17	-0.63892	low	12.7	6.6	1.0429	4.87192	5.08095
9_2071_203	9_2071_203_1	Farming area	1	Tuesday	Weekday	F	20	[19,60)	0	4	1	0			0		9	4	0	0	5	9	0	0	8	17	-0.353272	medium	12.4	4.5	1.222	4.87192	5.95349
9_2071_203	9_2071_203_2	Farming area	2	Thursday	Weekday	F	20	[19,60)	0	4	1	0			0		9	5	0	0	4	6	0	0	11	17	-0.353272	medium	12.4	4.5	1.222	4.87192	5.95349
9_2075_301	9_2075_301_1	Farming area	1	Monday	Weekday	F	10	[06,19)	1	6	0	1	Primary	35	0		11	7	4	0	0	7	8	0	2	17	-0.353272	medium	12.4	4.5	1.0429	4.87192	5.08095
9_2075_301	9_2075_301_2	Farming area	2	Tuesday	Weekday	F	10	[06,19)	1	6	0	1	Primary	35	0		5	5	0	0	0	17	0	0	0	17	-0.353272	medium	12.4	4.5	1.0429	4.87192	5.08095
9_2081_432	9_2081_432_1	Farming area	1	Monday	Weekday	F	7	[06,19)	1	4	0	1	Primary	20	0		12	7	4	0	1	9	5	0	3	17	0.338023	high	15.1	12.2	0.861901	4.87192	4.19912
9_2081_432	9_2081_432_2	Farming area	2	Tuesday	Weekday	F	7	[06,19)	1	4	0	1	Primary	20	0		11	3	6	0	0	7	7	0	3	17	0.338023	high	15.1	12.2	0.861901	4.87192	4.19912
9_2084_202	9_2084_202_1	Farming area	1	Friday	Weekday	M	31	[19,60)	0	5	1	0			0		30	0	0	0	30	11.5	0	0	5.5	17	-0.0431092	medium	12.4	4.5	1.37523	4.87192	6.7
9_2084_202	9_2084_202_2	Farming area	2	Saturday	Weekend	M	31	[19,60)	0	5	1	0			0		4	4	0	0	0	17	0	0	0	17	-0.0431092	medium	12.4	4.5	1.37523	4.87192	6.7
9_2085_401	9_2085_401_1	Farming area	1	Friday	Weekday	F	74	[60,100)	1	8	0	0			1		21	7	0	0	14	7	0	0	10	17	-3.21604	low	12.7	6.6	2.29889	4.87192	11.2
9_2085_401	9_2085_401_2	Farming area	2	Saturday	Weekend	F	74	[60,100)	1	8	0	0			1		23	0	0	0	23	0	0	0	17	17	-3.21604	low	12.7	6.6	2.29889	4.87192	11.2
9_2086_431	9_2086_431_1	Farming area	1	Saturday	Weekend	F	4	[06,19)	1	4	1	0			0		6	5	0	0	0	14	0	0	3	17	-1.42861	low	12.4	4.5	0.448293	4.87192	2.18405
9_2086_431	9_2086_431_2	Farming area	2	Sunday	Weekend	F	4	[06,19)	1	4	1	0			0		5	5	0	0	0	17	0	0	0	17	-1.42861	low	12.4	4.5	0.448293	4.87192	2.18405
9_2088_601	9_2088_601_1	Farming area	1	Monday	Weekday	M	26	[19,60)	0	6	0	0			0		5	5	0	0	0	17	0	0	0	17	-3.29297	low	12.7	6.6	1.85587	4.87192	9.04167
9_2088_601	9_2088_601_2	Farming area	2	Tuesday	Weekday	M	26	[19,60)	0	6	0	0			0		5	5	0	0	0	16	0	0	1	17	-3.29297	low	12.7	6.6	1.85587	4.87192	9.04167
9_209_401	9_209_401_1	Farming area	1	Wednesday	Weekday	M	63	[60,100)	0	2	0	0			0		15	11	0	0	4	12	0	0	5	17	0.000216726	medium	12.7	6.6	1.48417	4.87192	7.23077
9_209_401	9_209_401_2	Farming area	2	Thursday	Weekday	M	63	[60,100)	0	2	0	0			0		14	13	0	0	0	17	0	0	0	17	0.000216726	medium	12.7	6.6	1.48417	4.87192	7.23077
9_2090_303	9_2090_303_1	Farming area	1	Friday	Weekday	M	6	[06,19)	1	3	0	1	Primary	40	0		20	1	19	0	0	11	6	0	0	17	0.338023	high	12.4	4.5	0.861901	4.87192	4.19912
9_2090_303	9_2090_303_2	Farming area	2	Saturday	Weekend	M	6	[06,19)	1	3	0	1	Primary	40	0		2	2	0	0	0	17	0	0	0	17	0.338023	high	12.4	4.5	0.861901	4.87192	4.19912
9_2091_202	9_2091_202_1	Farming area	1	Sunday	Weekend	F	20	[19,60)	0	4	0	0			0		10	6	0	0	3	8	0	0	9	17	0.0278606	medium	12.7	6.6	1.222	4.87192	5.95349
9_2091_202	9_2091_202_2	Farming area	2	Monday	Weekday	F	20	[19,60)	0	4	0	0			0		9	4	0	0	5	9.5	0	0	7.5	17	0.0278606	medium	12.7	6.6	1.222	4.87192	5.95349
9_2092_601	9_2092_601_1	Farming area	1	Thursday	Weekday	F	1	[00,06)	1	5	1	0			0		5	4	0	0	1	5	0	0	12	17	0.790126	high	12.4	4.5	0.448293	4.87192	2.18405
9_2092_601	9_2092_601_2	Farming area	2	Friday	Weekday	F	1	[00,06)	1	5	1	0			0		6	4	0	0	2	5	0	0	12	17	0.790126	high	12.4	4.5	0.448293	4.87192	2.18405
9_2094_203	9_2094_203_1	Farming area	1	Saturday	Weekend	F	11	[06,19)	1	3	1	1	Primary	36	0		3	3	0	0	0	16	0	0	1	17	-0.63892	low	12.7	6.6	1.0429	4.87192	5.08095
9_2094_203	9_2094_203_2	Farming area	2	Sunday	Weekend	F	11	[06,19)	1	3	1	1	Primary	36	0		7	3	0	0	4	11	0	0	6	17	-0.63892	low	12.7	6.6	1.0429	4.87192	5.08095
9_2096_561	9_2096_561_1	Farming area	1	Monday	Weekday		19	[19,60)	0	3	0	0			0		3	3	0	0	0	12	0	0	5	17	-0.869653	low	12.4	4.5	1.17467	4.87192	5.72289
9_2096_561	9_2096_561_2	Farming area	2	Tuesday	Weekday		19	[19,60)	0	3	0	0			0		3	0	0	0	3	8	0	0	9	17	-0.869653	low	12.4	4.5	1.17467	4.87192	5.72289
9_2097_302	9_2097_302_1	Farming area	1	Wednesday	Weekday	M	9	[06,19)	0	3	1	1	Primary	36	0		12	2	7	0	2	7	7	0	3	17	-2.63104	low	12.4	4.5	0.861901	4.87192	4.19912
9_2097_302	9_2097_302_2	Farming area	2	Thursday	Weekday	M	9	[06,19)	0	3	1	1	Primary	36	0		11	3	7	0	1	7	7	0	3	17	-2.63104	low	12.4	4.5	0.861901	4.87192	4.19912
9_2099_202	9_2099_202_1	Farming area	1	Tuesday	Weekday	F	28	[19,60)	0	2	1	0			0		15	11	0	0	4	13	0	3.5	0.5	17	-0.869653	low	12.7	6.6	1.85587	4.87192	9.04167
9_2099_202	9_2099_202_2	Farming area	2	Wednesday	Weekday	F	28	[19,60)	0	2	1	0			0		14	1	0	0	13	9	0	1	7	17	-0.869653	low	12.7	6.6	1.85587	4.87192	9.04167
9_2100_301	9_2100_301_1	Farming area	1	Saturday	Weekend	F	6	[06,19)	1	3	1	1	Primary	34	0		7	3	0	0	4	13	0	0	4	17	-0.353272	medium	12.4	4.5	0.861901	4.87192	4.19912
9_2100_301	9_2100_301_2	Farming area	2	Sunday	Weekend	F	6	[06,19)	1	3	1	1	Primary	34	0		8	2	0	0	6	8	0	0	9	17	-0.353272	medium	12.4	4.5	0.861901	4.87192	4.19912
9_2102_303	9_2102_303_1	Farming area	1	Saturday	Weekend	F	10	[06,19)	1	2	1	1	Primary	42	0		5	1	0	0	4	8.5	0	0	8.5	17	-0.353272	medium	12.4	4.5	1.0429	4.87192	5.08095
9_2102_303	9_2102_303_2	Farming area	2	Sunday	Weekend	F	10	[06,19)	1	2	1	1	Primary	42	0		4	1	0	0	3	10.5	0	0	6.5	17	-0.353272	medium	12.4	4.5	1.0429	4.87192	5.08095
9_2104_432	9_2104_432_1	Farming area	1	Monday	Weekday	M	4	[00,06)	1	5	1	0			0		4	4	0	0	0	17	0	0	0	17	0.643278	high	12.7	6.6	0.448293	4.87192	2.18405
9_2104_432	9_2104_432_2	Farming area	2	Tuesday	Weekday	M	4	[00,06)	1	5	1	0			0		1	1	0	0	0	7	0	0	10	17	0.643278	high	12.7	6.6	0.448293	4.87192	2.18405
9_2105_202	9_2105_202_1	Farming area	1	Tuesday	Weekday	M	31	[19,60)	0	4	1	0			0		30	30	0	0	0	14	0	0	3	17	0.643278	high	12.4	4.5	1.37523	4.87192	6.7
9_2105_202	9_2105_202_2	Farming area	2	Wednesday	Weekday	M	31	[19,60)	0	4	1	0			0		14	6	0	0	8	17	0	0	0	17	0.643278	high	12.4	4.5	1.37523	4.87192	6.7
9_2106_413	9_2106_413_1	Farming area	1	Wednesday	Weekday		3	[00,06)	1	5	1	0			0		6	4	0	0	1	11	0	0	6	17	-3.92991	low	15.1	12.2	0.448293	4.87192	2.18405
9_2106_413	9_2106_413_2	Farming area	2	Thursday	Weekday		3	[00,06)	1	5	1	0			0		8	3	0	0	4	10	0	0	7	17	-3.92991	low	15.1	12.2	0.448293	4.87192	2.18405
9_2107_431	9_2107_431_1	Farming area	1	Friday	Weekday	M	8	[06,19)	1	4	0	1	Primary	39	0		8	2	3	0	2	6	7	0	4	17	-0.0431092	medium	12.4	4.5	0.861901	4.87192	4.19912
9_2107_431	9_2107_431_2	Farming area	2	Saturday	Weekend	M	8	[06,19)	1	4	0	1	Primary	39	0		5	2	0	0	3	12	0	0	5	17	-0.0431092	medium	12.4	4.5	0.861901	4.87192	4.19912
9_2107_601	9_2107_601_1	Farming area	1	Monday	Weekday	F	0	[00,06)	1	4	0	0			0		6	4	0	0	1	12.5	0	0	4.5	17	-0.0431092	medium	12.4	4.5	0.448293	4.87192	2.18405
9_2107_601	9_2107_601_2	Farming area	2	Tuesday	Weekday	F	0	[00,06)	1	4	0	0			0		3	2	0	0	0	15	0	0	2	17	-0.0431092	medium	12.4	4.5	0.448293	4.87192	2.18405
9_2111_201	9_2111_201_1	Farming area	1	Sunday	Weekend	M	60	[19,60)	0	2	0	0			1		4	4	0	0	0	6.5	10	0	0.5	17	-0.869653	low	12.7	6.6	1.48417	4.87192	7.23077
9_2111_201	9_2111_201_2	Farming area	2	Monday	Weekday	M	60	[19,60)	0	2	0	0			1		8	3	0	0	4	11	0	0	6	17	-0.869653	low	12.7	6.6	1.48417	4.87192	7.23077
9_2114_202	9_2114_202_1	Farming area	1	Monday	Weekday	M	35	[19,60)	0	4	1	0			0		6	3	0	0	3	13	0	0	4	17	-1.42861	low	12.7	6.6	1.05708	4.87192	5.15
9_2114_202	9_2114_202_2	Farming area	2	Tuesday	Weekday	M	35	[19,60)	0	4	1	0			0		5	5	0	0	0	17	0	0	0	17	-1.42861	low	12.7	6.6	1.05708	4.87192	5.15
9_2115_601	9_2115_601_1	Farming area	1	Wednesday	Weekday	M	0	[00,06)	1	5	1	0			0		8	8	0	0	0	17	0	0	0	17	-0.949082	low	12.7	6.6	0.448293	4.87192	2.18405
9_2115_601	9_2115_601_2	Farming area	2	Thursday	Weekday	M	0	[00,06)	1	5	1	0			0		6	5	0	0	0	17	0	0	0	17	-0.949082	low	12.7	6.6	0.448293	4.87192	2.18405
9_212_1	9_212_1_1	Farming area	1	Sunday	Weekend	F	43	[19,60)	0	5	1	0			0		15	5	0	0	10	12	0	0	5	17	-0.959893	low	12.7	6.6	1.08005	4.87192	5.2619
9_212_1	9_212_1_2	Farming area	2	Monday	Weekday	F	43	[19,60)	0	5	1	0			0		12	6	0	0	5	9.5	0	0	7.5	17	-0.959893	low	12.7	6.6	1.08005	4.87192	5.2619
9_2129_204	9_2129_204_1	Farming area	1	Thursday	Weekday	F	13	[06,19)	0	3	0	1	Primary	34	0		5	2	3	0	0	6	11	0	0	17	-0.353272	medium	12.4	4.5	1.0429	4.87192	5.08095
9_2129_204	9_2129_204_2	Farming area	2	Friday	Weekday	F	13	[06,19)	0	3	0	1	Primary	34	0		8	3	4	0	0	6	11	0	0	17	-0.353272	medium	12.4	4.5	1.0429	4.87192	5.08095
9_2132_202	9_2132_202_1	Farming area	1	Sunday	Weekend	M	66	[60,100)	0	5	0	0			0		3	3	0	0	0	17	0	0	0	17	-0.0431092	medium	12.7	6.6	2.2725	4.87192	11.0714
9_2132_202	9_2132_202_2	Farming area	2	Monday	Weekday	M	66	[60,100)	0	5	0	0			0		3	3	0	0	0	17	0	0	0	17	-0.0431092	medium	12.7	6.6	2.2725	4.87192	11.0714
9_2140_302	9_2140_302_1	Farming area	1	Sunday	Weekend	F	7	[06,19)	1	7	1	1	Primary	35	0		10	9	0	0	0	17	0	0	0	17	-0.353272	medium	12.7	6.6	0.861901	4.87192	4.19912
9_2140_302	9_2140_302_2	Farming area	2	Monday	Weekday	F	7	[06,19)	1	7	1	1	Primary	35	0		11	10	0	0	0	17	0	0	0	17	-0.353272	medium	12.7	6.6	0.861901	4.87192	4.19912
9_2141_602	9_2141_602_1	Farming area	1	Thursday	Weekday		9	[06,19)	1	9	0	1	Primary	35	0		21	6	9	0	6	10	7	0	0	17	-0.0431092	medium	12.7	6.6	0.861901	4.87192	4.19912
9_2141_602	9_2141_602_2	Farming area	2	Friday	Weekday		9	[06,19)	1	9	0	1	Primary	35	0		16	6	9	0	1	8	7	0	2	17	-0.0431092	medium	12.7	6.6	0.861901	4.87192	4.19912
9_2143_205	9_2143_205_1	Farming area	1	Friday	Weekday	F	15	[06,19)	0	4	1	1	Secondary	47	0		19	9	3	0	7	5	10	0	2	17	0.0278606	medium	15.1	12.2	1.17467	4.87192	5.72289
9_2143_205	9_2143_205_2	Farming area	2	Saturday	Weekend	F	15	[06,19)	0	4	1	1	Secondary	47	0		23	11	0	0	11	11	0	0	6	17	0.0278606	medium	15.1	12.2	1.17467	4.87192	5.72289
9_2144_207	9_2144_207_1	Farming area	1	Sunday	Weekend	F	18	[06,19)	0	5	0	1	Secondary	42	0		29	9	0	0	20	12	0	0	5	17	-1.34394	low	12.7	6.6	1.17467	4.87192	5.72289
9_2144_207	9_2144_207_2	Farming area	2	Monday	Weekday	F	18	[06,19)	0	5	0	1	Secondary	42	0		29	2	20	0	7	5	12	0	0	17	-1.34394	low	12.7	6.6	1.17467	4.87192	5.72289
9_2145_202	9_2145_202_1	Farming area	1	Monday	Weekday	M	42	[19,60)	0	4	0	0			0		9	3	0	0	6	10	0	0	7	17	-0.949082	low	12.7	6.6	1.08005	4.87192	5.2619
9_2145_202	9_2145_202_2	Farming area	2	Tuesday	Weekday	M	42	[19,60)	0	4	0	0			0		18	4	0	0	14	11	0	0	6	17	-0.949082	low	12.7	6.6	1.08005	4.87192	5.2619
9_2148_601	9_2148_601_1	Farming area	1	Saturday	Weekend	F	14	[06,19)	0	5	0	1	Primary	44	1	1	5	5	0	0	0	11	0	0	6	17	-0.0550172	medium	15.1	12.2	1.0429	4.87192	5.08095
9_2148_601	9_2148_601_2	Farming area	2	Sunday	Weekend	F	14	[06,19)	0	5	0	1	Primary	44	1	1	6	5	0	0	1	10	0	0	7	17	-0.0550172	medium	15.1	12.2	1.0429	4.87192	5.08095
9_215_8	9_215_8_1	Farming area	1	Friday	Weekday	F	18	[06,19)	0	3	0	1	Secondary	42	0		3	2	0	0	0	5	7	0	5	17	-0.353272	medium	12.7	6.6	1.17467	4.87192	5.72289
9_215_8	9_215_8_2	Farming area	2	Saturday	Weekend	F	18	[06,19)	0	3	0	1	Secondary	42	0		3	1	0	0	1	14	0	0	3	17	-0.353272	medium	12.7	6.6	1.17467	4.87192	5.72289
9_2152_202	9_2152_202_1	Farming area	1	Sunday	Weekend	M	37	[19,60)	0	4	1	0			0		12	7	0	0	4	11.5	0	0	5.5	17	-1.42861	low	12.7	6.6	1.05708	4.87192	5.15
9_2152_202	9_2152_202_2	Farming area	2	Monday	Weekday	M	37	[19,60)	0	4	1	0			0		13	8	0	0	4	11	0	0	6	17	-1.42861	low	12.7	6.6	1.05708	4.87192	5.15
9_2153_202	9_2153_202_1	Farming area	1	Thursday	Weekday	M	37	[19,60)	0	4	1	0			0		14	7	0	0	7	14	0	0	3	17	-0.353272	medium	12.7	6.6	1.05708	4.87192	5.15
9_2153_202	9_2153_202_2	Farming area	2	Friday	Weekday	M	37	[19,60)	0	4	1	0			0		20	8	0	0	12	4	0	0	13	17	-0.353272	medium	12.7	6.6	1.05708	4.87192	5.15
9_2155_202	9_2155_202_1	Farming area	1	Tuesday	Weekday	M	57	[19,60)	0	5	0	0			1		12	9	0	0	2	11.5	0	0	5.5	17	0.0278606	medium	12.7	6.6	1.347	4.87192	6.5625
9_2155_202	9_2155_202_2	Farming area	2	Wednesday	Weekday	M	57	[19,60)	0	5	0	0			1		17	10	0	0	5	12	0	0	5	17	0.0278606	medium	12.7	6.6	1.347	4.87192	6.5625
9_2156_203	9_2156_203_1	Farming area	1	Friday	Weekday	F	22	[19,60)	0	2	1	0			1	1	8	3	0	1	4	15	0	0	2	17	-1.72617	low	15.1	12.2	1.222	4.87192	5.95349
9_2156_203	9_2156_203_2	Farming area	2	Saturday	Weekend	F	22	[19,60)	0	2	1	0			1	1	6	3	0	0	2	13	0	0	4	17	-1.72617	low	15.1	12.2	1.222	4.87192	5.95349
9_2159_203	9_2159_203_1	Farming area	1	Thursday	Weekday	M	14	[06,19)	0	5	1	1	Secondary	43	0		44	19	14	0	11	8	7	0	2	17	-0.353272	medium	12.7	6.6	1.0429	4.87192	5.08095
9_2159_203	9_2159_203_2	Farming area	2	Friday	Weekday	M	14	[06,19)	0	5	1	1	Secondary	43	0		31	24	2	0	4	7	9	0	1	17	-0.353272	medium	12.7	6.6	1.0429	4.87192	5.08095
9_216_302	9_216_302_1	Farming area	1	Tuesday	Weekday	M	10	[06,19)	1	6	1	1	Primary	32	0		8	3	2	0	3	7	8	0	2	17	-0.869653	low	12.7	6.6	1.0429	4.87192	5.08095
9_216_302	9_216_302_2	Farming area	2	Wednesday	Weekday	M	10	[06,19)	1	6	1	1	Primary	32	0		11	5	3	0	3	7	8	0	2	17	-0.869653	low	12.7	6.6	1.0429	4.87192	5.08095
9_2160_433	9_2160_433_1	Farming area	1	Sunday	Weekend	F	16	[06,19)	0	5	0	1	Secondary	34	0		16	9	7	0	0	13	0	0	4	17	0.408993	high	12.7	6.6	1.17467	4.87192	5.72289
9_2160_433	9_2160_433_2	Farming area	2	Monday	Weekday	F	16	[06,19)	0	5	0	1	Secondary	34	0		6	0	6	0	0	6	11	0	0	17	0.408993	high	12.7	6.6	1.17467	4.87192	5.72289
9_2162_203	9_2162_203_1	Farming area	1	Monday	Weekday	M	15	[06,19)	0	2	0	1	Secondary	47	0		15	5	0	0	10	10	0	0	7	17	-0.353272	medium	15.1	12.2	1.17467	4.87192	5.72289
9_2162_203	9_2162_203_2	Farming area	2	Tuesday	Weekday	M	15	[06,19)	0	2	0	1	Secondary	47	0		8	1	6	0	1	5	11	0	1	17	-0.353272	medium	15.1	12.2	1.17467	4.87192	5.72289
9_2165_501	9_2165_501_1	Farming area	1	Monday	Weekday	M	8	[06,19)	1	6	0	1	Primary	45	0		14	5	9	0	0	8	9	0	0	17	0.0278606	medium	12.7	6.6	0.861901	4.87192	4.19912
9_2165_501	9_2165_501_2	Farming area	2	Tuesday	Weekday	M	8	[06,19)	1	6	0	1	Primary	45	0		11	3	8	0	0	8	9	0	0	17	0.0278606	medium	12.7	6.6	0.861901	4.87192	4.19912
9_2167_202	9_2167_202_1	Farming area	1	Tuesday	Weekday	F	9	[06,19)	1	5	1	1	Primary	38	0		11	5	4	0	0	9	8	0	0	17	-0.63892	low	12.7	6.6	0.861901	4.87192	4.19912
9_2167_202	9_2167_202_2	Farming area	2	Wednesday	Weekday	F	9	[06,19)	1	5	1	1	Primary	38	0		7	5	2	0	0	9	8	0	0	17	-0.63892	low	12.7	6.6	0.861901	4.87192	4.19912
9_2168_202	9_2168_202_1	Farming area	1	Sunday	Weekend	M	56	[60,100)	0	6	0	0			0		6	4	0	0	2	7	0	0	10	17	-0.353272	medium	12.7	6.6	1.347	4.87192	6.5625
9_2168_202	9_2168_202_2	Farming area	2	Monday	Weekday	M	56	[60,100)	0	6	0	0			0		6	4	0	0	1	7	0	0	10	17	-0.353272	medium	12.7	6.6	1.347	4.87192	6.5625
9_2169_202	9_2169_202_1	Farming area	1	Wednesday	Weekday	M	61	[19,60)	0	3	1	0			0		5	5	0	0	0	17	0	0	0	17	-0.578761	low	12.7	6.6	1.48417	4.87192	7.23077
9_2169_202	9_2169_202_2	Farming area	2	Thursday	Weekday	M	61	[19,60)	0	3	1	0			0		4	4	0	0	0	17	0	0	0	17	-0.578761	low	12.7	6.6	1.48417	4.87192	7.23077
9_2177_202	9_2177_202_1	Farming area	1	Monday	Weekday	M	36	[19,60)	0	9	0	0			0		11	9	0	0	1	14	0	0	3	17	-0.353272	medium	12.7	6.6	1.05708	4.87192	5.15
9_2177_202	9_2177_202_2	Farming area	2	Tuesday	Weekday	M	36	[19,60)	0	9	0	0			0		9	6	0	0	1	13	0	0	4	17	-0.353272	medium	12.7	6.6	1.05708	4.87192	5.15
9_2182_202	9_2182_202_1	Farming area	1	Monday	Weekday	M	38	[60,100)	1	2	0	0			0		12	4	0	0	8	12	0	0	5	17	0.408993	high	12.7	6.6	1.05708	4.87192	5.15
9_2182_202	9_2182_202_2	Farming area	2	Tuesday	Weekday	M	38	[60,100)	1	2	0	0			0		12	6	0	0	6	10	0	0	7	17	0.408993	high	12.7	6.6	1.05708	4.87192	5.15
9_2183_304	9_2183_304_1	Farming area	1	Thursday	Weekday	F	19	[19,60)	0	3	0	0			1	4	12	4	0	0	7	13.5	0	0	3.5	17	0.338023	high	15.1	12.2	1.17467	4.87192	5.72289
9_2183_304	9_2183_304_2	Farming area	2	Friday	Weekday	F	19	[19,60)	0	3	0	0			1	4	7	5	0	0	2	14	0	0	3	17	0.338023	high	15.1	12.2	1.17467	4.87192	5.72289
9_2184_204	9_2184_204_1	Farming area	1	Thursday	School holiday	M	19	[06,19)	1	4	1	1	Primary	47			1	0	0	0	0	7	0	0	10	17	-0.333665	medium	19.7	77.8	1.17467	4.87192	5.72289
9_2184_204	9_2184_204_2	Farming area	2	Friday	School holiday	M	19	[06,19)	1	4	1	1	Primary	47			1	0	0	0	0	8	0	0	9	17	-0.333665	medium	19.7	77.8	1.17467	4.87192	5.72289
9_2185_401	9_2185_401_1	Farming area	1	Sunday	Weekend	F	45	[19,60)	0	5	1	0			0		16	6	0	1	8	10	0	3	4	17	-0.353272	medium	12.7	6.6	1.0214	4.87192	4.97619
9_2185_401	9_2185_401_2	Farming area	2	Monday	Weekday	F	45	[19,60)	0	5	1	0			0		16	4	0	0	11	6	0	0	11	17	-0.353272	medium	12.7	6.6	1.0214	4.87192	4.97619
9_2191_432	9_2191_432_1	Farming area	1	Sunday	Weekend	F	3	[00,06)	1	6	1	0			0		14	5	0	0	9	13	0	0	4	17	-0.56795	low	12.7	6.6	0.448293	4.87192	2.18405
9_2191_432	9_2191_432_2	Farming area	2	Monday	Weekday	F	3	[00,06)	1	6	1	0			0		6	6	0	0	0	12	0	0	5	17	-0.56795	low	12.7	6.6	0.448293	4.87192	2.18405
9_2195_204	9_2195_204_1	Farming area	1	Monday	Weekday	M	10	[06,19)	1	6	0	1	Primary	45	1		10	5	5	0	0	8	9	0	0	17	0.338023	high	12.7	6.6	1.0429	4.87192	5.08095
9_2195_204	9_2195_204_2	Farming area	2	Tuesday	Weekday	M	10	[06,19)	1	6	0	1	Primary	45	1		10	0	8	0	0	7.5	9	0	0.5	17	0.338023	high	12.7	6.6	1.0429	4.87192	5.08095
9_220_434	9_220_434_1	Farming area	1	Saturday	Weekend	F	4	[00,06)	1	4	1	0			0		3	3	0	0	0	17	0	0	0	17	-0.353272	medium	15.1	12.2	0.448293	4.87192	2.18405
9_220_434	9_220_434_2	Farming area	2	Sunday	Weekend	F	4	[00,06)	1	4	1	0			0		7	5	0	0	2	11	0	0	6	17	-0.353272	medium	15.1	12.2	0.448293	4.87192	2.18405
9_2213_205	9_2213_205_1	Farming area	1	Tuesday	Weekday	M	13	[06,19)	0	6	1	1	Secondary	42	1	5	14	5	9	0	0	6	11	0	0	17	0.0278606	medium	15.1	12.2	1.0429	4.87192	5.08095
9_2213_205	9_2213_205_2	Farming area	2	Wednesday	Weekday	M	13	[06,19)	0	6	1	1	Secondary	42	1	5	9	3	6	0	0	8	9	0	0	17	0.0278606	medium	15.1	12.2	1.0429	4.87192	5.08095
9_2222_601	9_2222_601_1	Farming area	1	Saturday	Weekend	F	2	[00,06)	1	4	1	0			0		7	3	0	0	3	8	0	0	9	17	0.0278606	medium	15.1	12.2	0.448293	4.87192	2.18405
9_2222_601	9_2222_601_2	Farming area	2	Sunday	Weekend	F	2	[00,06)	1	4	1	0			0		5	3	0	0	2	10	0	0	7	17	0.0278606	medium	15.1	12.2	0.448293	4.87192	2.18405
9_2225_601	9_2225_601_1	Farming area	1	Tuesday	Weekday	M	1	[00,06)	1	4	1	0			0		9	6	0	0	3	12	0	0	5	17	-0.63892	low	15.1	12.2	0.448293	4.87192	2.18405
9_2225_601	9_2225_601_2	Farming area	2	Wednesday	Weekday	M	1	[00,06)	1	4	1	0			0		8	5	0	0	2	10	0	0	7	17	-0.63892	low	15.1	12.2	0.448293	4.87192	2.18405
9_2231_603	9_2231_603_1	Farming area	1	Wednesday	Weekday		1	[00,06)	1	8	0	0			0		5	5	0	0	0	17	0	0	0	17	-0.63892	low	12.7	6.6	0.448293	4.87192	2.18405
9_2231_603	9_2231_603_2	Farming area	2	Thursday	Weekday		1	[00,06)	1	8	0	0			0		6	5	0	0	0	17	0	0	0	17	-0.63892	low	12.7	6.6	0.448293	4.87192	2.18405
9_2233_302	9_2233_302_1	Farming area	1	Sunday	Weekend	M	5	[06,19)	1	8	0	0			0		9	7	0	0	2	10	0	0	7	17	-1.87488	low	12.7	6.6	0.861901	4.87192	4.19912
9_2233_302	9_2233_302_2	Farming area	2	Monday	Weekday	M	5	[06,19)	1	8	0	0			0		7	7	0	0	0	17	0	0	0	17	-1.87488	low	12.7	6.6	0.861901	4.87192	4.19912
9_2235_203	9_2235_203_1	Farming area	1	Tuesday	Weekday	M	11	[06,19)	1	3	1	1	Primary	38	0		10	2	8	0	0	7	8.5	0	1.5	17	-0.353272	medium	12.7	6.6	1.0429	4.87192	5.08095
9_2235_203	9_2235_203_2	Farming area	2	Wednesday	Weekday	M	11	[06,19)	1	3	1	1	Primary	38	0		11	2	9	0	0	7	8.5	0	1.5	17	-0.353272	medium	12.7	6.6	1.0429	4.87192	5.08095
9_224_601	9_224_601_1	Farming area	1	Wednesday	Weekday	M	23	[19,60)	0	4	0	0			1		7	3	0	0	4	11.5	0	0	5.5	17	-0.56795	low	12.4	4.5	1.222	4.87192	5.95349
9_224_601	9_224_601_2	Farming area	2	Thursday	Weekday	M	23	[19,60)	0	4	0	0			1		10	4	0	0	6	13	0	0	4	17	-0.56795	low	12.4	4.5	1.222	4.87192	5.95349
9_224_602	9_224_602_1	Farming area	1	Monday	Weekday	F	0	[00,06)	1	4	0	0			0		8	3	0	0	5	7	0	0	10	17	-0.56795	low	12.4	4.5	0.448293	4.87192	2.18405
9_224_602	9_224_602_2	Farming area	2	Tuesday	Weekday	F	0	[00,06)	1	4	0	0			0		3	3	0	0	0	17	0	0	0	17	-0.56795	low	12.4	4.5	0.448293	4.87192	2.18405
9_2240_501	9_2240_501_1	Farming area	1	Wednesday	Weekday	M	3	[00,06)	1	4	1	0			0		6	4	0	0	2	12	0	0	5	17	-0.949082	low	12.7	6.6	0.448293	4.87192	2.18405
9_2240_501	9_2240_501_2	Farming area	2	Thursday	Weekday	M	3	[00,06)	1	4	1	0			0		6	5	0	0	1	13	0	0	4	17	-0.949082	low	12.7	6.6	0.448293	4.87192	2.18405
9_2242_203	9_2242_203_1	Farming area	1	Saturday	Weekend	M	10	[06,19)	1	5	1	1	Primary	45	0		9	3	0	0	5	11	0	0	6	17	0.887379	high	12.7	6.6	1.0429	4.87192	5.08095
9_2242_203	9_2242_203_2	Farming area	2	Sunday	Weekend	M	10	[06,19)	1	5	1	1	Primary	45	0		11	5	0	0	6	13	0	0	4	17	0.887379	high	12.7	6.6	1.0429	4.87192	5.08095
9_2246_204	9_2246_204_1	Farming area	1	Sunday	Weekend	F	23	[19,60)	1	4	0	0			0		4	4	0	0	0	17	0	0	0	17	1.01741	high	12.7	6.6	1.222	4.87192	5.95349
9_2246_204	9_2246_204_2	Farming area	2	Monday	Weekday	F	23	[19,60)	1	4	0	0			0		7	3	0	0	4	13	0	0	4	17	1.01741	high	12.7	6.6	1.222	4.87192	5.95349
9_2248_302	9_2248_302_1	Farming area	1	Saturday	Weekend	F	10	[06,19)	1	5	0	1	Primary	48	0		8	4	0	0	4	13	0	0	4	17	0.572308	high	12.7	6.6	1.0429	4.87192	5.08095
9_2248_302	9_2248_302_2	Farming area	2	Sunday	Weekend	F	10	[06,19)	1	5	0	1	Primary	48	0		6	6	0	0	0	17	0	0	0	17	0.572308	high	12.7	6.6	1.0429	4.87192	5.08095
9_2249_431	9_2249_431_1	Farming area	1	Thursday	Weekday	F	4	[00,06)	1	3	1	0			0		6	6	0	0	0	10	0	0	7	17	-0.353272	medium	12.7	6.6	0.448293	4.87192	2.18405
9_2249_431	9_2249_431_2	Farming area	2	Friday	Weekday	F	4	[00,06)	1	3	1	0			0		7	5	0	0	2	16	0	0	1	17	-0.353272	medium	12.7	6.6	0.448293	4.87192	2.18405
9_225_3	9_225_3_1	Farming area	1	Tuesday	Weekday	F	18	[06,19)	0	3	0	1	Secondary	42	0		20	3	7	0	10	5.5	0	0	11.5	17	-0.353272	medium	12.7	6.6	1.17467	4.87192	5.72289
9_225_3	9_225_3_2	Farming area	2	Wednesday	Weekday	F	18	[06,19)	0	3	0	1	Secondary	42	0		21	3	10	0	8	6	0	0	11	17	-0.353272	medium	12.7	6.6	1.17467	4.87192	5.72289
9_2252_201	9_2252_201_1	Farming area	1	Tuesday	Weekday	M	58	[19,60)	0	2	0	0			0		1	0	0	0	1	17	0	0	0	17	-1.5557	low	12.7	6.6	1.347	4.87192	6.5625
9_2252_201	9_2252_201_2	Farming area	2	Wednesday	Weekday	M	58	[19,60)	0	2	0	0			0		5	1	0	0	4	11.5	0	0	5.5	17	-1.5557	low	12.7	6.6	1.347	4.87192	6.5625
9_2254_202	9_2254_202_1	Farming area	1	Tuesday	Weekday	M	46	[19,60)	0	7	0	0			0		5	5	0	0	0	17	0	0	0	17	-1.6541	low	12.7	6.6	1.0214	4.87192	4.97619
9_2254_202	9_2254_202_2	Farming area	2	Wednesday	Weekday	M	46	[19,60)	0	7	0	0			0		8	6	0	0	2	13	0	0	4	17	-1.6541	low	12.7	6.6	1.0214	4.87192	4.97619
9_2255_601	9_2255_601_1	Farming area	1	Friday	Weekday	M	2	[00,06)	1	5	1	0			0		6	6	0	0	0	17	0	0	0	17	0.564637	high	12.7	6.6	0.448293	4.87192	2.18405
9_2255_601	9_2255_601_2	Farming area	2	Saturday	Weekend	M	2	[00,06)	1	5	1	0			0		7	4	0	0	3	16	0	0	1	17	0.564637	high	12.7	6.6	0.448293	4.87192	2.18405
9_226_2	9_226_2_1	Farming area	1	Monday	Weekday	F	20	[19,60)	0	4	0	0			1		21	2	0	0	13	4	0	0	13	17	0.262146	medium	12.7	6.6	1.222	4.87192	5.95349
9_226_2	9_226_2_2	Farming area	2	Tuesday	Weekday	F	20	[19,60)	0	4	0	0			1		28	8	0	0	20	5.5	0	0	11.5	17	0.262146	medium	12.7	6.6	1.222	4.87192	5.95349
9_2261_204	9_2261_204_1	Farming area	1	Saturday	Weekend	F	12	[06,19)	0	3	1	1	Primary	45	0		7	2	0	0	5	14	0	0	3	17	-0.663435	low	12.7	6.6	1.0429	4.87192	5.08095
9_2261_204	9_2261_204_2	Farming area	2	Sunday	Weekend	F	12	[06,19)	0	3	1	1	Primary	45	0		5	2	0	0	3	13	0	0	4	17	-0.663435	low	12.7	6.6	1.0429	4.87192	5.08095
9_2263_433	9_2263_433_1	Farming area	1	Thursday	Weekday	M	7	[06,19)	1	5	0	1	Primary	40	0		8	6	0	0	2	8	7	0	2	17	0.0278606	medium	12.7	6.6	0.861901	4.87192	4.19912
9_2263_433	9_2263_433_2	Farming area	2	Friday	Weekday	M	7	[06,19)	1	5	0	1	Primary	40	0		7	5	0	0	2					11	0.0278606	medium	12.7	6.6	0.861901	4.87192	4.19912
9_2265_201	9_2265_201_1	Farming area	1	Monday	Weekday	M	33	[19,60)	0	4	1	0			0		6	4	0	0	1	12	0	0	5	17	0.0278606	medium	12.7	6.6	1.37523	4.87192	6.7
9_2265_201	9_2265_201_2	Farming area	2	Tuesday	Weekday	M	33	[19,60)	0	4	1	0			0		5	2	0	0	3	9.5	0	0	7.5	17	0.0278606	medium	12.7	6.6	1.37523	4.87192	6.7
9_2266_202	9_2266_202_1	Farming area	1	Tuesday	Weekday	M	39	[19,60)	0	6	1	0			0		8	3	0	0	4	15	0	0	2	17	-2.02442	low	12.7	6.6	1.05708	4.87192	5.15
9_2266_202	9_2266_202_2	Farming area	2	Wednesday	Weekday	M	39	[19,60)	0	6	1	0			0		4	4	0	0	0	17	0	0	0	17	-2.02442	low	12.7	6.6	1.05708	4.87192	5.15
9_2268_432	9_2268_432_1	Farming area	1	Saturday	Weekend	M	10	[06,19)	1	4	0	1	Primary	40	0		7	3	0	0	4	13	0	0	4	17	-2.33458	low	12.7	6.6	1.0429	4.87192	5.08095
9_2268_432	9_2268_432_2	Farming area	2	Sunday	Weekend	M	10	[06,19)	1	4	0	1	Primary	40	0		5	3	0	0	2	13	0	0	4	17	-2.33458	low	12.7	6.6	1.0429	4.87192	5.08095
9_227_602	9_227_602_1	Farming area	1	Tuesday	Weekday		64	[60,100)	0	4	0	0			0		5	5	0	0	0	17	0	0	0	17	0.88561	high	12.4	4.5	1.48417	4.87192	7.23077
9_227_602	9_227_602_2	Farming area	2	Wednesday	Weekday		64	[60,100)	0	4	0	0			0		9	9	0	0	0	17	0	0	0	17	0.88561	high	12.4	4.5	1.48417	4.87192	7.23077
9_2272_202	9_2272_202_1	Farming area	1	Monday	Weekday	M	54	[19,60)	0	2	1	0			1	60	19	1	0	0	17	13	0	0	4	17	-0.578761	low	15.1	12.2	1.34786	4.87192	6.56667
9_2272_202	9_2272_202_2	Farming area	2	Tuesday	Weekday	M	54	[19,60)	0	2	1	0			1	60	29	4	0	0	25	12	0	0	5	17	-0.578761	low	15.1	12.2	1.34786	4.87192	6.56667
9_2273_204	9_2273_204_1	Farming area	1	Friday	Weekday	M	18	[06,19)	0	8	0	0			0		8	5	0	0	3	11	0	0	6	17	-1.42861	low	12.7	6.6	1.17467	4.87192	5.72289
9_2273_204	9_2273_204_2	Farming area	2	Saturday	Weekend	M	18	[06,19)	0	8	0	0			0		8	2	0	0	6	11	0	0	6	17	-1.42861	low	12.7	6.6	1.17467	4.87192	5.72289
9_2273_601	9_2273_601_1	Farming area	1	Thursday	Weekday	F	0	[00,06)	1	8	0	0			0		5	5	0	0	0	17	0	0	0	17	-1.42861	low	12.7	6.6	0.448293	4.87192	2.18405
9_2273_601	9_2273_601_2	Farming area	2	Friday	Weekday	F	0	[00,06)	1	8	0	0			0		5	3	0	0	2	8	0	0	9	17	-1.42861	low	12.7	6.6	0.448293	4.87192	2.18405
9_2275_601	9_2275_601_1	Farming area	1	Thursday	Weekday		1	[00,06)	1	5	1	0			0		4	4	0	0	0	15	0	0	2	17	-1.42861	low	12.7	6.6	0.448293	4.87192	2.18405
9_2275_601	9_2275_601_2	Farming area	2	Friday	Weekday		1	[00,06)	1	5	1	0			0		4	4	0	0	0	17	0	0	0	17	-1.42861	low	12.7	6.6	0.448293	4.87192	2.18405
9_2277_201	9_2277_201_1	Farming area	1	Saturday	Weekend	M	57	[19,60)	0	8	0	0			0		5	4	0	0	1	10	7	0	0	17	-0.0431092	medium	12.7	6.6	1.347	4.87192	6.5625
9_2277_201	9_2277_201_2	Farming area	2	Sunday	Weekend	M	57	[19,60)	0	8	0	0			0		8	4	0	0	4	9.5	0	0	7.5	17	-0.0431092	medium	12.7	6.6	1.347	4.87192	6.5625
9_2281_301	9_2281_301_1	Farming area	1	Saturday	Weekend	M	6	[06,19)	1	5	1	1	Primary	32	0		9	9	0	0	0	17	0	0	0	17	0.577216	high	12.7	6.6	0.861901	4.87192	4.19912
9_2281_301	9_2281_301_2	Farming area	2	Sunday	Weekend	M	6	[06,19)	1	5	1	1	Primary	32	0		11	10	0	0	1	15	0	0	2	17	0.577216	high	12.7	6.6	0.861901	4.87192	4.19912
9_2282_301	9_2282_301_1	Farming area	1	Thursday	Weekday	F	61	[60,100)	0	5	1	0			0		5	5	0	0	0	17	0	0	0	17	-0.64973	low	12.7	6.6	1.48417	4.87192	7.23077
9_2282_301	9_2282_301_2	Farming area	2	Friday	Weekday	F	61	[60,100)	0	5	1	0			0		9	4	0	0	5	15.5	0	0	1.5	17	-0.64973	low	12.7	6.6	1.48417	4.87192	7.23077
9_2286_402	9_2286_402_1	Farming area	1	Friday	Weekday	F	54	[19,60)	0	6	0	0			0		10	4	0	0	6	6	0	0	11	17	-0.0431092	medium	12.7	6.6	1.34786	4.87192	6.56667
9_2286_402	9_2286_402_2	Farming area	2	Saturday	Weekend	F	54	[19,60)	0	6	0	0			0		7	5	0	0	2	8.5	0	0	8.5	17	-0.0431092	medium	12.7	6.6	1.34786	4.87192	6.56667
9_2288_207	9_2288_207_1	Farming area	1	Tuesday	Weekday	F	15	[06,19)	0	5	0	1	Secondary	42	0		7	4	0	0	3	9	0	0	8	17	0.338023	high	12.4	4.5	1.17467	4.87192	5.72289
9_2288_207	9_2288_207_2	Farming area	2	Monday	Weekday	F	15	[06,19)	0	5	0	1	Secondary	42	0		19	3	16	0	0	6	11	0	0	17	0.338023	high	12.4	4.5	1.17467	4.87192	5.72289
9_2291_601	9_2291_601_1	Farming area	1	Monday	Weekday	M	1	[00,06)	1	4	0	0			0		7	4	0	0	2	11	0	0	6	17	-0.56795	low	12.7	6.6	0.448293	4.87192	2.18405
9_2291_601	9_2291_601_2	Farming area	2	Tuesday	Weekday	M	1	[00,06)	1	4	0	0			0		8	8	0	0	0	12	0	0	5	17	-0.56795	low	12.7	6.6	0.448293	4.87192	2.18405
9_2293_201	9_2293_201_1	Farming area	1	Sunday	Weekend	M	37	[19,60)	0	2	1	0			0		14	7	0	0	7	15	0	0	2	17	-0.353272	medium	12.7	6.6	1.05708	4.87192	5.15
9_2293_201	9_2293_201_2	Farming area	2	Monday	Weekday	M	37	[19,60)	0	2	1	0			0		21	0	0	0	21	7	0	0	10	17	-0.353272	medium	12.7	6.6	1.05708	4.87192	5.15
9_2294_601	9_2294_601_1	Farming area	1	Monday	Weekday	F	0	[00,06)	1	10	0	0			0		10	10	0	0	0	17	0	0	0	17	-1.42861	low	12.7	6.6	0.448293	4.87192	2.18405
9_2294_601	9_2294_601_2	Farming area	2	Tuesday	Weekday	F	0	[00,06)	1	10	0	0			0		10	10	0	0	0	17	0	0	0	17	-1.42861	low	12.7	6.6	0.448293	4.87192	2.18405
9_2296_202	9_2296_202_1	Farming area	1	Thursday	Weekday	F	29	[19,60)	0	5	0	0			0		4	2	0	1	1	9	0	0	8	17	-0.0431092	medium	12.7	6.6	1.85587	4.87192	9.04167
9_2296_202	9_2296_202_2	Farming area	2	Friday	Weekday	F	29	[19,60)	0	5	0	0			0		4	2	0	1	1	9	0	0	8	17	-0.0431092	medium	12.7	6.6	1.85587	4.87192	9.04167
9_2297_302	9_2297_302_1	Farming area	1	Friday	Weekday	F	8	[06,19)	1	4	1	1	Primary	35	0		15	5	10	0	0	7	8	0	2	17	-0.282302	medium	12.7	6.6	0.861901	4.87192	4.19912
9_2297_302	9_2297_302_2	Farming area	2	Saturday	Weekend	F	8	[06,19)	1	4	1	1	Primary	35	0		14	7	0	0	7	13	0	0	4	17	-0.282302	medium	12.7	6.6	0.861901	4.87192	4.19912
9_2298_202	9_2298_202_1	Farming area	1	Monday	Weekday	M	50	[19,60)	0	5	0	0			0		10	6	0	0	3	13.5	0	0	3.5	17	-0.353272	medium	12.7	6.6	1.34786	4.87192	6.56667
9_2298_202	9_2298_202_2	Farming area	2	Tuesday	Weekday	M	50	[19,60)	0	5	0	0			0		14	6	0	0	7	15.5	0	0	1.5	17	-0.353272	medium	12.7	6.6	1.34786	4.87192	6.56667
9_2298_205	9_2298_205_1	Farming area	1	Saturday	Weekend	F	18	[06,19)	1	5	0	1	Secondary	45	0		6	4	0	0	2	10	0	0	7	17	-0.353272	medium	12.7	6.6	1.17467	4.87192	5.72289
9_2298_205	9_2298_205_2	Farming area	2	Sunday	Weekend	F	18	[06,19)	1	5	0	1	Secondary	45	0		9	4	0	0	5	14	0	0	3	17	-0.353272	medium	12.7	6.6	1.17467	4.87192	5.72289
9_2302_601	9_2302_601_1	Farming area	1	Monday	Weekday	F	1	[00,06)	1	5	0	0			0		1	1	0	0	0	17	0	0	0	17	-2.03523	low	12.7	6.6	0.448293	4.87192	2.18405
9_2302_601	9_2302_601_2	Farming area	2	Tuesday	Weekday	F	1	[00,06)	1	5	0	0			0		4	4	0	0	0	13	0	0	4	17	-2.03523	low	12.7	6.6	0.448293	4.87192	2.18405
9_2305_401	9_2305_401_1	Farming area	1	Saturday	Weekend	F	36	[19,60)	0	3	1	0			1	5	15	6	0	0	8	1	0	0	16	17	-2.02442	low	12.7	6.6	1.05708	4.87192	5.15
9_2305_401	9_2305_401_2	Farming area	2	Sunday	Weekend	F	36	[19,60)	0	3	1	0			1	5	18	11	1	0	6	12	0	0	5	17	-2.02442	low	12.7	6.6	1.05708	4.87192	5.15
9_2306_204	9_2306_204_1	Farming area	1	Monday	Weekday	M	17	[06,19)	0	9	0	0			0		8	8	0	0	0	11	0	0	6	17	-2.63104	low	12.7	6.6	1.17467	4.87192	5.72289
9_2306_204	9_2306_204_2	Farming area	2	Tuesday	Weekday	M	17	[06,19)	0	9	0	0			0		8	5	0	0	3	7	0	0	10	17	-2.63104	low	12.7	6.6	1.17467	4.87192	5.72289
9_2307_601	9_2307_601_1	Farming area	1	Wednesday	Weekday	M	29	[19,60)	0	5	1	0			0		14	8	0	0	5	13	0	0	4	17	-0.63892	low	12.7	6.6	1.85587	4.87192	9.04167
9_2307_601	9_2307_601_2	Farming area	2	Thursday	Weekday	M	29	[19,60)	0	5	1	0			0		13	6	0	0	6	15	0	0	2	17	-0.63892	low	12.7	6.6	1.85587	4.87192	9.04167
9_2307_602	9_2307_602_1	Farming area	1	Friday	Weekday		0	[00,06)	1	5	1	0			0		7	5	0	0	2	13	0	0	4	17	-0.63892	low	12.7	6.6	0.448293	4.87192	2.18405
9_2307_602	9_2307_602_2	Farming area	2	Saturday	Weekend		0	[00,06)	1	5	1	0			0		10	7	0	0	3	12	0	0	5	17	-0.63892	low	12.7	6.6	0.448293	4.87192	2.18405
9_2308_202	9_2308_202_1	Farming area	1	Monday	Weekday	M	46	[19,60)	0	8	0	0			0		4	2	0	0	2	15	0	0	2	17	0.0278606	medium	12.7	6.6	1.0214	4.87192	4.97619
9_2308_202	9_2308_202_2	Farming area	2	Tuesday	Weekday	M	46	[19,60)	0	8	0	0			0		6	6	0	0	0	17	0	0	0	17	0.0278606	medium	12.7	6.6	1.0214	4.87192	4.97619
9_2308_601	9_2308_601_1	Farming area	1	Saturday	Weekend	M	0	[00,06)	1	9	0	0			0		10	6	0	0	4	13	0	0	4	17	0.0278606	medium	12.7	6.6	0.448293	4.87192	2.18405
9_2308_601	9_2308_601_2	Farming area	2	Sunday	Weekend	M	0	[00,06)	1	9	0	0			0		8	5	0	0	3	10	0	0	7	17	0.0278606	medium	12.7	6.6	0.448293	4.87192	2.18405
9_2310_203	9_2310_203_1	Farming area	1	Sunday	Weekend	F	31	[19,60)	0	3	0	0			0		15	4	0	3	7	9	0	0	8	17	0.941533	high	12.7	6.6	1.37523	4.87192	6.7
9_2310_203	9_2310_203_2	Farming area	2	Monday	Weekday	F	31	[19,60)	0	3	0	0			0		13	1	0	5	6	8	0	9	0	17	0.941533	high	12.7	6.6	1.37523	4.87192	6.7
9_2312_201	9_2312_201_1	Farming area	1	Monday	Weekday	M	50	[19,60)	0	2	0	0			0		30	20	0	0	10	12	0	0	5	17	-1.49756	low	12.7	6.6	1.34786	4.87192	6.56667
9_2312_201	9_2312_201_2	Farming area	2	Tuesday	Weekday	M	50	[19,60)	0	2	0	0			0		30	7	0	0	23	5	0	0	12	17	-1.49756	low	12.7	6.6	1.34786	4.87192	6.56667
9_2313_501	9_2313_501_1	Farming area	1	Thursday	Weekday	M	2	[00,06)	1	4	1	1		35	0		12	12	0	0	0	10	0	0	7	17	-2.24991	low	12.7	6.6	0.448293	4.87192	2.18405
9_2313_501	9_2313_501_2	Farming area	2	Friday	Weekday	M	2	[00,06)	1	4	1	1		35	0		20	9	10	0	0	9	5	0	3	17	-2.24991	low	12.7	6.6	0.448293	4.87192	2.18405
9_2324_601	9_2324_601_1	Farming area	1	Friday	Weekday	M	2	[00,06)	1	5	1	0			0		9	7	0	0	2	14	0	0	3	17	-0.478516	low	12.7	6.6	0.448293	4.87192	2.18405
9_2324_601	9_2324_601_2	Farming area	2	Saturday	Weekend	M	2	[00,06)	1	5	1	0			0		6	3	0	0	3	14	0	0	3	17	-0.478516	low	12.7	6.6	0.448293	4.87192	2.18405
9_2325_205	9_2325_205_1	Farming area	1	Saturday	Weekend	M	9	[06,19)	1	6	1	1	Primary	40	0		37	23	0	0	14	11	0	0	6	17	-1.71426	low	12.7	6.6	0.861901	4.87192	4.19912
9_2325_205	9_2325_205_2	Farming area	2	Sunday	Weekend	M	9	[06,19)	1	6	1	1	Primary	40	0		20	19	0	0	0	14	0	0	3	17	-1.71426	low	12.7	6.6	0.861901	4.87192	4.19912
9_233_1	9_233_1_1	Farming area	1	Monday	Weekday	F	50	[19,60)	0	5	0	0			1		8	8	0	0	0	17	0	0	0	17	0.0278606	medium	12.7	6.6	1.34786	4.87192	6.56667
9_233_1	9_233_1_2	Farming area	2	Tuesday	Weekday	F	50	[19,60)	0	5	0	0			1		13	12	0	0	1	16.5	0	0	0.5	17	0.0278606	medium	12.7	6.6	1.34786	4.87192	6.56667
9_2331_601	9_2331_601_1	Farming area	1	Sunday	Weekend	F	1	[00,06)	1	7	1	0			0		15	15	0	0	0	17	0	0	0	17	-1.11845	low	12.7	6.6	0.448293	4.87192	2.18405
9_2331_601	9_2331_601_2	Farming area	2	Monday	Weekday	F	1	[00,06)	1	7	1	0			0		13	5	4	0	3	8	0	0	9	17	-1.11845	low	12.7	6.6	0.448293	4.87192	2.18405
9_2336_204	9_2336_204_1	Farming area	1	Saturday	Weekend	M	7	[06,19)	1	4	1	1	Primary	31	0		7	4	0	0	3	12	0	0	5	17	0.953441	high	12.7	6.6	0.861901	4.87192	4.19912
9_2336_204	9_2336_204_2	Farming area	2	Sunday	Weekend	M	7	[06,19)	1	4	1	1	Primary	31	0		13	4	0	0	9	9	0	0	8	17	0.953441	high	12.7	6.6	0.861901	4.87192	4.19912
9_2350_601	9_2350_601_1	Farming area	1	Saturday	Weekend	F	10	[06,19)	1	7	0	1	Primary	35	0		11	4	0	0	6	6.5	0	0	10.5	17	-0.231054	medium	12.7	6.6	1.0429	4.87192	5.08095
9_2350_601	9_2350_601_2	Farming area	2	Sunday	Weekend	F	10	[06,19)	1	7	0	1	Primary	35	0		14	6	0	0	8	12.5	0	0	4.5	17	-0.231054	medium	12.7	6.6	1.0429	4.87192	5.08095
9_2364_203	9_2364_203_1	Farming area	1	Thursday	Weekday	M	10	[06,19)	1	5	1	1	Primary	32	0		13	7	4	0	2	9	8	0	0	17	0.572308	high	12.7	6.6	1.0429	4.87192	5.08095
9_2364_203	9_2364_203_2	Farming area	2	Friday	Weekday	M	10	[06,19)	1	5	1	1	Primary	32	0		14	6	5	0	3	9.5	7.5	0	0	17	0.572308	high	12.7	6.6	1.0429	4.87192	5.08095
9_2375_602	9_2375_602_1	Farming area	1	Thursday	Weekday	F	0	[00,06)	1	7	0	0			0		8	7	0	0	1	14.5	0	0	2.5	17	-0.666346	low	12.7	6.6	0.448293	4.87192	2.18405
9_2375_602	9_2375_602_2	Farming area	2	Friday	Weekday	F	0	[00,06)	1	7	0	0			0		12	1	0	0	11	14.5	0	0	2.5	17	-0.666346	low	12.7	6.6	0.448293	4.87192	2.18405
9_2379_601	9_2379_601_1	Farming area	1	Friday	Weekday		0	[00,06)	1	8	0	0			0		10	6	0	0	4	11.5	0	0	5.5	17	1.1199	high	12.7	6.6	0.448293	4.87192	2.18405
9_2379_601	9_2379_601_2	Farming area	2	Saturday	Weekend		0	[00,06)	1	8	0	0			0		14	10	0	0	4	9.5	0	0	7.5	17	1.1199	high	12.7	6.6	0.448293	4.87192	2.18405
9_2389_601	9_2389_601_1	Farming area	1	Saturday	Weekend		0	[00,06)	1	5	1	0			0		14	10	0	0	4	14.5	0	0	2.5	17	-0.282302	medium	12.7	6.6	0.448293	4.87192	2.18405
9_2389_601	9_2389_601_2	Farming area	2	Sunday	Weekend		0	[00,06)	1	5	1	0			0		14	8	0	0	6	7	0	0	10	17	-0.282302	medium	12.7	6.6	0.448293	4.87192	2.18405
9_239_601	9_239_601_1	Farming area	1	Sunday	Weekend	M	18	[06,19)	0	9	0	0			1	50	6	6	0	0	0	14	0	0	3	17	0.0278606	medium	12.7	6.6	1.17467	4.87192	5.72289
9_239_601	9_239_601_2	Farming area	2	Monday	Weekday	M	18	[06,19)	0	9	0	0			1	50	4	4	0	0	0	13	0	0	4	17	0.0278606	medium	12.7	6.6	1.17467	4.87192	5.72289
9_239_602	9_239_602_1	Farming area	1	Wednesday	Weekday		0	[00,06)	1	9	0	0			0		9	6	1	0	2	12	0	0	5	17	0.0278606	medium	12.7	6.6	0.448293	4.87192	2.18405
9_239_602	9_239_602_2	Farming area	2	Thursday	Weekday		0	[00,06)	1	9	0	0			0		6	6	0	0	0	12	0	0	5	17	0.0278606	medium	12.7	6.6	0.448293	4.87192	2.18405
9_2393_301	9_2393_301_1	Farming area	1	Sunday	Weekend	M	13	[06,19)	0	3	0	1	Primary	45	0		2	2	0	0	0	5	0	0	12	17	-0.353272	medium	15.1	12.2	1.0429	4.87192	5.08095
9_2393_301	9_2393_301_2	Farming area	2	Monday	Weekday	M	13	[06,19)	0	3	0	1	Primary	45	0		1	0	1	0	0	2.83333	4.83333	0	9.33333	17	-0.353272	medium	15.1	12.2	1.0429	4.87192	5.08095
9_2395_1	9_2395_1_1	Farming area	1	Tuesday	Weekday		71	[60,100)	0	6	0	0			0		7	6	0	0	0	11	0	0	6	17	-0.269695	medium	15.1	12.2	2.29889	4.87192	11.2
9_2395_1	9_2395_1_2	Farming area	2	Wednesday	Weekday		71	[60,100)	0	6	0	0			0		13	5	0	0	8	8.5	0	0	8.5	17	-0.269695	medium	15.1	12.2	2.29889	4.87192	11.2
9_2401_433	9_2401_433_1	Farming area	1	Friday	Weekday	F	14	[06,19)	0	5	0	1	Secondary	34	0		5	4	1	0	0	10	7	0	0	17	0.0278606	medium	12.7	6.6	1.0429	4.87192	5.08095
9_2401_433	9_2401_433_2	Farming area	2	Saturday	Weekend	F	14	[06,19)	0	5	0	1	Secondary	34	0		7	4	3	0	0	10	7	0	0	17	0.0278606	medium	12.7	6.6	1.0429	4.87192	5.08095
9_2406_206	9_2406_206_1	Farming area	1	Wednesday	Weekday	F	17	[06,19)	0	2	0	1	Secondary	56	0		2	1	1	0	0	8.5	0	0	8.5	17	0.255145	medium	15.1	12.2	1.17467	4.87192	5.72289
9_2406_206	9_2406_206_2	Farming area	2	Thursday	Weekday	F	17	[06,19)	0	2	0	1	Secondary	56	0		2	1	1	0	0	8.5	0	0	8.5	17	0.255145	medium	15.1	12.2	1.17467	4.87192	5.72289
9_2407_202	9_2407_202_1	Farming area	1	Tuesday	Weekday	F	68	[60,100)	0	5	0	0			0		36	4	0	0	32	9	0	0	8	17	0.565308	high	15.1	12.2	2.2725	4.87192	11.0714
9_2407_202	9_2407_202_2	Farming area	2	Wednesday	Weekday	F	68	[60,100)	0	5	0	0			0		5	5	0	0	0	17	0	0	0	17	0.565308	high	15.1	12.2	2.2725	4.87192	11.0714
9_2411_603	9_2411_603_1	Farming area	1	Sunday	Weekend	M	5	[00,06)	1	7	0	1		70	0		4	4	0	0	0	17	0	0	0	17	0.408993	high	15.1	12.2	0.861901	4.87192	4.19912
9_2411_603	9_2411_603_2	Farming area	2	Monday	Weekday	M	5	[00,06)	1	7	0	1		70	0		14	4	10	0	0	11	6	0	0	17	0.408993	high	15.1	12.2	0.861901	4.87192	4.19912
9_2412_431	9_2412_431_1	Farming area	1	Sunday	Weekend	M	15	[06,19)	0	5	0	1	Secondary	43	0		28	8	16	3	0	7	0	0	10	17	-0.344475	medium	15.1	12.2	1.17467	4.87192	5.72289
9_2412_431	9_2412_431_2	Farming area	2	Monday	Weekday	M	15	[06,19)	0	5	0	1	Secondary	43	0		15	4	10	0	0	6	10	0	1	17	-0.344475	medium	15.1	12.2	1.17467	4.87192	5.72289
9_2415_601	9_2415_601_1	Farming area	1	Thursday	Weekday	M	18	[06,19)	0	4	0	1	Secondary	40	0		13	4	8	0	0	7	10	0	0	17	1.02441	high	12.7	6.6	1.17467	4.87192	5.72289
9_2415_601	9_2415_601_2	Farming area	2	Friday	Weekday	M	18	[06,19)	0	4	0	1	Secondary	40	0		6	3	2	0	0	7	10	0	0	17	1.02441	high	12.7	6.6	1.17467	4.87192	5.72289
9_2419_201	9_2419_201_1	Farming area	1	Monday	Weekday	M	60	[60,100)	0	5	0	0			0		5	4	0	0	0	14	0	0	3	17	-2.02442	low	15.1	12.2	1.48417	4.87192	7.23077
9_2419_201	9_2419_201_2	Farming area	2	Tuesday	Weekday	M	60	[60,100)	0	5	0	0			0		4	4	0	0	0	11	0	0	6	17	-2.02442	low	15.1	12.2	1.48417	4.87192	7.23077
9_2421_602	9_2421_602_1	Farming area	1	Monday	Weekday	M	1	[00,06)	1	9	0	0			0		5	4	0	0	1	14	0	0	3	17	-2.03523	low	12.7	6.6	0.448293	4.87192	2.18405
9_2421_602	9_2421_602_2	Farming area	2	Tuesday	Weekday	M	1	[00,06)	1	9	0	0			0		5	5	0	0	0	15	0	0	2	17	-2.03523	low	12.7	6.6	0.448293	4.87192	2.18405
9_2423_202	9_2423_202_1	Farming area	1	Wednesday	Weekday	M	63	[60,100)	0	6	0	0			0		4	4	0	0	0	16.5	0	0	0.5	17	0.267053	medium	15.1	12.2	1.48417	4.87192	7.23077
9_2423_202	9_2423_202_2	Farming area	2	Thursday	Weekday	M	63	[60,100)	0	6	0	0			0		15	6	0	0	9	6	0	0	11	17	0.267053	medium	15.1	12.2	1.48417	4.87192	7.23077
9_2425_301	9_2425_301_1	Farming area	1	Monday	Weekday	M	39	[19,60)	0	5	0	0			0		5	4	0	0	0	17	0	0	0	17	0.719156	high	15.1	12.2	1.05708	4.87192	5.15
9_2425_301	9_2425_301_2	Farming area	2	Tuesday	Weekday	M	39	[19,60)	0	5	0	0			0		6	6	0	0	0	17	0	0	0	17	0.719156	high	15.1	12.2	1.05708	4.87192	5.15
9_2427_204	9_2427_204_1	Farming area	1	Sunday	Weekend	F	18	[06,19)	0		1	0			0		13	9	0	0	4	15	0	0	2	17	0.0278606	medium	15.1	12.2	1.17467	4.87192	5.72289
9_2427_204	9_2427_204_2	Farming area	2	Monday	Weekday	F	18	[06,19)	0		1	0			0		14	9	0	0	5	15	0	0	2	17	0.0278606	medium	15.1	12.2	1.17467	4.87192	5.72289
9_243_403	9_243_403_1	Farming area	1	Thursday	Weekday	F	41	[19,60)	0	3	0	0			1		4	2	0	0	0	17	0	0	0	17	-0.252588	medium	12.4	4.5	1.08005	4.87192	5.2619
9_243_403	9_243_403_2	Farming area	2	Thursday	Weekday	F	41	[19,60)	0	3	0	0			1		4	3	0	0	0	17	0	0	0	17	-0.252588	medium	12.4	4.5	1.08005	4.87192	5.2619
9_249_501	9_249_501_1	Farming area	1	Sunday	Weekend	M	31	[19,60)	0	6	1	0			0		12	12	0	0	0	17	0	0	0	17	0.408993	high	12.7	6.6	1.37523	4.87192	6.7
9_249_501	9_249_501_2	Farming area	2	Monday	Weekday	M	31	[19,60)	0	6	1	0			0		4	4	0	0	0	17	0	0	0	17	0.408993	high	12.7	6.6	1.37523	4.87192	6.7
9_250_601	9_250_601_1	Farming area	1	Thursday	Weekday	M	1	[00,06)	1	3	0	0			0		7	7	0	0	0	17	0	0	0	17	-0.353272	medium	12.7	6.6	0.448293	4.87192	2.18405
9_250_601	9_250_601_2	Farming area	2	Friday	Weekday	M	1	[00,06)	1	3	0	0			0		9	9	0	0	0	17	0	0	0	17	-0.353272	medium	12.7	6.6	0.448293	4.87192	2.18405
9_252_1	9_252_1_1	Farming area	1	Sunday	Weekend	M	46	[19,60)	1	5	0	0			0		7	4	0	0	2	15	0	0	2	17	-0.973597	low	12.7	6.6	1.0214	4.87192	4.97619
9_252_1	9_252_1_2	Farming area	2	Monday	Weekday	M	46	[19,60)	1	5	0	0			0		10	8	0	0	2	12	0	0	5	17	-0.973597	low	12.7	6.6	1.0214	4.87192	4.97619
9_254_1	9_254_1_1	Farming area	1	Tuesday	Weekday	M	44	[19,60)	0	4	0	0			0		40	9	0	7	24	10	0	0	7	17	-0.353272	medium	12.4	4.5	1.08005	4.87192	5.2619
9_254_1	9_254_1_2	Farming area	2	Thursday	Weekday	M	44	[19,60)	0	4	0	0			0		19	10	0	9	0	12	0	5	0	17	-0.353272	medium	12.4	4.5	1.08005	4.87192	5.2619
9_259_431	9_259_431_1	Farming area	1	Saturday	Weekend	M	12	[06,19)	1	5	0	1	Primary	42	0		4	4	0	0	0	17	0	0	0	17	0.408993	high	12.4	4.5	1.0429	4.87192	5.08095
9_259_431	9_259_431_2	Farming area	2	Sunday	Weekend	M	12	[06,19)	1	5	0	1	Primary	42	0		5	3	0	0	2	9.5	0	0	7.5	17	0.408993	high	12.4	4.5	1.0429	4.87192	5.08095
9_262_601	9_262_601_1	Farming area	1	Sunday	Weekend	M	9	[06,19)	1	4	0	1	Primary	33	0		13	7	0	0	5	13.5	0	0	3.5	17	-0.353272	medium	12.7	6.6	0.861901	4.87192	4.19912
9_262_601	9_262_601_2	Farming area	2	Monday	Weekday	M	9	[06,19)	1	4	0	1	Primary	33	0		14	4	10	0	0	8.5	8.5	0	0	17	-0.353272	medium	12.7	6.6	0.861901	4.87192	4.19912
9_263_5	9_263_5_1	Farming area	1	Thursday	Weekday	F	16	[06,19)	0	5	0	1	Secondary	46	0		10	2	8	0	0	7	10	0	0	17	2.02096	high	12.7	6.6	1.17467	4.87192	5.72289
9_263_5	9_263_5_2	Farming area	2	Friday	Weekday	F	16	[06,19)	0	5	0	1	Secondary	46	0		12	2	10	0	0	6.5	10.5	0	0	17	2.02096	high	12.7	6.6	1.17467	4.87192	5.72289
9_264_101	9_264_101_1	Farming area	1	Tuesday	Weekday	F	12	[06,19)	1	7	0	1	Primary	40	0		7	4	2	0	1	7	8	0	2	17	0.0278606	medium	12.7	6.6	1.0429	4.87192	5.08095
9_264_101	9_264_101_2	Farming area	2	Wednesday	Weekday	F	12	[06,19)	1	7	0	1	Primary	40	0		3	3	0	0	0	7.33333	8.33333	0	1.33333	17	0.0278606	medium	12.7	6.6	1.0429	4.87192	5.08095
9_266_6	9_266_6_1	Farming area	1	Tuesday	Weekday	F	15	[06,19)	0	2	0	0			0		8	5	0	0	2	10.5	0	0	6.5	17	-0.282302	medium	12.7	6.6	1.17467	4.87192	5.72289
9_266_6	9_266_6_2	Farming area	2	Wednesday	Weekday	F	15	[06,19)	0	2	0	0			0		7	3	0	0	4	10	0	0	7	17	-0.282302	medium	12.7	6.6	1.17467	4.87192	5.72289
9_27_201	9_27_201_1	Farming area	1	Saturday	Weekend	M	63	[60,100)	0	4	0	0			0		6	6	0	0	0	17	0	0	0	17	-0.64973	low	12.4	4.5	1.48417	4.87192	7.23077
9_27_201	9_27_201_2	Farming area	2	Sunday	Weekend	M	63	[60,100)	0	4	0	0			0		7	4	0	0	3	11.5	0	0	5.5	17	-0.64973	low	12.4	4.5	1.48417	4.87192	7.23077
9_272_6	9_272_6_1	Farming area	1	Monday	Weekday	F	17	[06,19)	0	4	1	1	Secondary	42	1	40	12	3	5	0	4	6	9	0	2	17	-0.353272	medium	15.1	12.2	1.17467	4.87192	5.72289
9_272_6	9_272_6_2	Farming area	2	Tuesday	Weekday	F	17	[06,19)	0	4	1	1	Secondary	42	1	40	10	2	4	0	4	5	9	0	3	17	-0.353272	medium	15.1	12.2	1.17467	4.87192	5.72289
9_273_2	9_273_2_1	Farming area	1	Wednesday	Weekday	M	57	[19,60)	0	5	0	0			0		4	3	0	0	1	16	0	0	1	17	0.0278606	medium	12.7	6.6	1.347	4.87192	6.5625
9_273_2	9_273_2_2	Farming area	2	Thursday	Weekday	M	57	[19,60)	0	5	0	0			0		4	2	0	0	2	15	0	0	2	17	0.0278606	medium	12.7	6.6	1.347	4.87192	6.5625
9_274_102	9_274_102_1	Farming area	1	Saturday	Weekend	M	13	[06,19)	0	4	0	1	Secondary	49	0		9	7	0	0	2	14	0	0	3	17	-0.353272	medium	12.7	6.6	1.0429	4.87192	5.08095
9_274_102	9_274_102_2	Farming area	2	Sunday	Weekend	M	13	[06,19)	0	4	0	1	Secondary	49	0		9	6	0	0	3	15.5	0	0	1.5	17	-0.353272	medium	12.7	6.6	1.0429	4.87192	5.08095
9_276_2	9_276_2_1	Farming area	1	Tuesday	Weekday	M	57	[19,60)	0	5	0	0			0		4	4	0	0	0	17	0	0	0	17	1.48142	high	12.4	4.5	1.347	4.87192	6.5625
9_276_2	9_276_2_2	Farming area	2	Wednesday	Weekday	M	57	[19,60)	0	5	0	0			0		7	0	0	0	7	0	0	0	17	17	1.48142	high	12.4	4.5	1.347	4.87192	6.5625
9_279_203	9_279_203_1	Farming area	1	Thursday	Weekday		13	[06,19)	0	8	0	1	Secondary	36	0		8	6	2	0	0	7	9	0	1	17	-2.02442	low	12.4	4.5	1.0429	4.87192	5.08095
9_279_203	9_279_203_2	Farming area	2	Friday	Weekday		13	[06,19)	0	8	0	1	Secondary	36	0		10	4	4	0	2	5	9	0	3	17	-2.02442	low	12.4	4.5	1.0429	4.87192	5.08095
9_279_431	9_279_431_1	Farming area	1	Tuesday	Weekday	M	11	[06,19)	0	4	0	1	Secondary	48	0		9	4	4	0	1	6	9	0	2	17	-2.02442	low	12.4	4.5	1.0429	4.87192	5.08095
9_279_431	9_279_431_2	Farming area	2	Wednesday	Weekday	M	11	[06,19)	0	4	0	1	Secondary	48	0		8	6	2	0	0	6.5	9	0	1.5	17	-2.02442	low	12.4	4.5	1.0429	4.87192	5.08095
9_28_202	9_28_202_1	Farming area	1	Monday	Weekday	M	37	[06,19)	0	3	1	1	Secondary	48	0		44	8	32	0	4	7	9	0	1	17	0.719156	high	12.7	6.6	1.05708	4.87192	5.15
9_28_202	9_28_202_2	Farming area	2	Tuesday	Weekday	M	37	[06,19)	0	3	1	1	Secondary	48	0		3	2	1	0	0	6	9.5	0	1.5	17	0.719156	high	12.7	6.6	1.05708	4.87192	5.15
9_281_501	9_281_501_1	Farming area	1	Saturday	Weekend	M	6	[06,19)	1	5	0	1	Primary	34	0		10	8	0	0	2	13	0	0	4	17	-0.353272	medium	12.4	4.5	0.861901	4.87192	4.19912
9_281_501	9_281_501_2	Farming area	2	Sunday	Weekend	M	6	[06,19)	1	5	0	1	Primary	34	0		6	5	0	0	1	12	0	0	5	17	-0.353272	medium	12.4	4.5	0.861901	4.87192	4.19912
9_286_501	9_286_501_1	Farming area	1	Monday	Weekday	M	4	[00,06)	1	5	0	0			0		6	4	0	0	1	9	0	0	8	17	0.0278606	medium	15.1	12.2	0.448293	4.87192	2.18405
9_286_501	9_286_501_2	Farming area	2	Tuesday	Weekday	M	4	[00,06)	1	5	0	0			0		7	5	0	0	1	9	0	0	8	17	0.0278606	medium	15.1	12.2	0.448293	4.87192	2.18405
9_288_5	9_288_5_1	Farming area	1	Friday	Weekday	F	17	[06,19)	0	3	0	1	Secondary	32	0		12	6	0	0	6	12	0	0	5	17	0.408993	high	15.1	12.2	1.17467	4.87192	5.72289
9_288_5	9_288_5_2	Farming area	2	Wednesday	School holiday	F	17	[06,19)	0	3	0	1	Secondary	32	0		13	2	9	0	2	6	8	0	3	17	0.408993	high	15.1	12.2	1.17467	4.87192	5.72289
9_290_1	9_290_1_1	Farming area	1	Sunday	Weekend	M	76	[60,100)	0	3	0	0			0		24	24	0	0	0	17	0	0	0	17	0.790126	high	12.7	6.6	2.20652	4.87192	10.75
9_290_1	9_290_1_2	Farming area	2	Monday	Weekday	M	76	[60,100)	0	3	0	0			0		30	30	0	0	0	17	0	0	0	17	0.790126	high	12.7	6.6	2.20652	4.87192	10.75
9_293_101	9_293_101_1	Farming area	1	Monday	Weekday	M	10	[06,19)	1	5	0	1	Primary	38	0		16	8	2	0	5	8	9	0	0	17	-0.353272	medium	12.4	4.5	1.0429	4.87192	5.08095
9_293_101	9_293_101_2	Farming area	2	Tuesday	Weekday	M	10	[06,19)	1	5	0	1	Primary	38	0		10	8	2	0	0	8	9	0	0	17	-0.353272	medium	12.4	4.5	1.0429	4.87192	5.08095
9_295_1	9_295_1_1	Farming area	1	Thursday	Weekday	M	55	[19,60)	0	6	0	0			1		6	5	0	0	1	13	0	0	4	17	0.0278606	medium	12.4	4.5	1.347	4.87192	6.5625
9_295_1	9_295_1_2	Farming area	2	Friday	Weekday	M	55	[19,60)	0	6	0	0			1		8	5	0	0	3	13	0	0	4	17	0.0278606	medium	12.4	4.5	1.347	4.87192	6.5625
9_300_2	9_300_2_1	Farming area	1	Monday	Weekday	M	76	[60,100)	1	4	0	0			0		7	2	0	0	5	9	0	0	8	17	-0.0550172	medium	12.7	6.6	2.20652	4.87192	10.75
9_300_2	9_300_2_2	Farming area	2	Tuesday	Weekday	M	76	[60,100)	1	4	0	0			0		9	4	0	0	5	8	0	0	9	17	-0.0550172	medium	12.7	6.6	2.20652	4.87192	10.75
9_3004_302	9_3004_302_1	Farming area	1	Monday	Weekday	M	30	[19,60)	0	3	1	0			0		3	3	0	0	0	17	0	0	0	17	1.17126	high	12.7	6.6	1.37523	4.87192	6.7
9_3004_302	9_3004_302_2	Farming area	2	Tuesday	Weekday	M	30	[19,60)	0	3	1	0			0		2	2	0	0	0	17	0	0	0	17	1.17126	high	12.7	6.6	1.37523	4.87192	6.7
9_3005_301	9_3005_301_1	Farming area	1	Sunday	Weekend	M	45	[19,60)	0	2	1	0			0		7	2	0	0	5	10	0	0	7	17	0.790126	high	12.7	6.6	1.0214	4.87192	4.97619
9_3005_301	9_3005_301_2	Farming area	2	Monday	Weekday	M	45	[19,60)	0	2	1	0			0		1	1	0	0	0	17	0	0	0	17	0.790126	high	12.7	6.6	1.0214	4.87192	4.97619
9_3006_302	9_3006_302_1	Farming area	1	Sunday	Weekend	F	35	[19,60)	0	2	1	0			0		3	2	0	0	1	15	0	0	2	17	-1.5557	low	12.7	6.6	1.05708	4.87192	5.15
9_3006_302	9_3006_302_2	Farming area	2	Monday	Weekday	F	35	[19,60)	0	2	1	0			0		4	3	0	0	1	14	0	0	3	17	-1.5557	low	12.7	6.6	1.05708	4.87192	5.15
9_3008_302	9_3008_302_1	Farming area	1	Thursday	Weekday	M	11	[06,19)	1	4	1	1	Primary	42	0		7	2	5	0	0	9	8	0	0	17	-0.949082	low	12.7	6.6	1.0429	4.87192	5.08095
9_3008_302	9_3008_302_2	Farming area	2	Friday	Weekday	M	11	[06,19)	1	4	1	1	Primary	42	0		6	1	5	0	0	8	8	0	1	17	-0.949082	low	12.7	6.6	1.0429	4.87192	5.08095
9_3011_601	9_3011_601_1	Farming area	1	Tuesday	Weekday	F	1	[00,06)	1	3	1	0			0		5	3	0	0	2	12	0	0	5	17	-0.273506	medium	15.1	12.2	0.448293	4.87192	2.18405
9_3011_601	9_3011_601_2	Farming area	2	Wednesday	Weekday	F	1	[00,06)	1	3	1	0			0		7	4	0	0	3	9	0	0	8	17	-0.273506	medium	15.1	12.2	0.448293	4.87192	2.18405
9_3012_432	9_3012_432_1	Farming area	1	Saturday	Weekend	F	9	[06,19)	1	6	0	1	Primary	28	0		6	5	0	0	1	12	0	0	5	17	-0.353272	medium	12.4	4.5	0.861901	4.87192	4.19912
9_3012_432	9_3012_432_2	Farming area	2	Sunday	Weekend	F	9	[06,19)	1	6	0	1	Primary	28	0		9	5	0	0	4	12	0	0	5	17	-0.353272	medium	12.4	4.5	0.861901	4.87192	4.19912
9_3014_501	9_3014_501_1	Farming area	1	Wednesday	Weekday	M	3	[00,06)	1	7	0	0			0		14	14	0	0	0	17	0	0	0	17	-0.353272	medium	12.7	6.6	0.448293	4.87192	2.18405
9_3014_501	9_3014_501_2	Farming area	2	Thursday	Weekday	M	3	[00,06)	1	7	0	0			0		13	11	0	0	2	9	0	0	8	17	-0.353272	medium	12.7	6.6	0.448293	4.87192	2.18405
9_3016_601	9_3016_601_1	Farming area	1	Saturday	Weekend	M	9	[06,19)	1	6	0	1	Primary	36	0		5	5	0	0	0	12	0	0	5	17	0.714248	high	12.7	6.6	0.861901	4.87192	4.19912
9_3016_601	9_3016_601_2	Farming area	2	Sunday	Weekend	M	9	[06,19)	1	6	0	1	Primary	36	0		5	5	0	0	0	14	0	0	3	17	0.714248	high	12.7	6.6	0.861901	4.87192	4.19912
9_3017_601	9_3017_601_1	Farming area	1	Tuesday	Weekday	M	3	[00,06)	1	3	1	1		16	0		8	4	1	0	2	8	5	0	4	17	0.0278606	medium	15.1	12.2	0.448293	4.87192	2.18405
9_3017_601	9_3017_601_2	Farming area	2	Wednesday	Weekday	M	3	[00,06)	1	3	1	1		16	0		7	3	2	0	1	9	4	0	4	17	0.0278606	medium	15.1	12.2	0.448293	4.87192	2.18405
9_3018_401	9_3018_401_1	Farming area	1	Thursday	Weekday	F	38	[19,60)	0	8	0	0			0		15	10	0	0	5	10	0	0	7	17	-0.353272	medium	12.4	4.5	1.05708	4.87192	5.15
9_3018_401	9_3018_401_2	Farming area	2	Friday	Weekday	F	38	[19,60)	0	8	0	0			0		13	8	0	0	4	7	0	0	10	17	-0.353272	medium	12.4	4.5	1.05708	4.87192	5.15
9_3019_304	9_3019_304_1	Farming area	1	Tuesday	Weekday	M	11	[06,19)	1	4	1	1	Primary	42	0		7	3	1	0	2	8	9	0	0	17	0.0278606	medium	12.7	6.6	1.0429	4.87192	5.08095
9_3019_304	9_3019_304_2	Farming area	2	Wednesday	Weekday	M	11	[06,19)	1	4	1	1	Primary	42	0		9	3	3	0	3	9	7	0	1	17	0.0278606	medium	12.7	6.6	1.0429	4.87192	5.08095
9_302_2	9_302_2_1	Farming area	1	Wednesday	Weekday	F	29	[19,60)	0	5	0	0			1	15	14	8	0	0	5	5	0	0	12	17	-0.643827	low	15.1	12.2	1.85587	4.87192	9.04167
9_302_2	9_302_2_2	Farming area	2	Thursday	Weekday	F	29	[19,60)	0	5	0	0			1	15	17	4	0	0	13	6	0	0	11	17	-0.643827	low	15.1	12.2	1.85587	4.87192	9.04167
9_302_602	9_302_602_1	Farming area	1	Saturday	Weekend	M	23	[00,06)	1	4	1	0			0		4	3	0	0	1	11	0	0	6	17	-0.643827	low	14.4	4.7	1.222	4.87192	5.95349
9_302_602	9_302_602_2	Farming area	2	Sunday	Weekend	M	23	[00,06)	1	4	1	0			0		4	3	0	0	1	10	0	0	7	17	-0.643827	low	14.4	4.7	1.222	4.87192	5.95349
9_302_635	9_302_635_1	Farming area	1	Saturday	Weekend		10	[06,19)	1	4	0	1	Primary	39	0		3	3	0	0	0	17	0	0	0	17	-0.643827	low	12.7	6.6	1.0429	4.87192	5.08095
9_302_635	9_302_635_2	Farming area	2	Sunday	Weekend		10	[06,19)	1	4	0	1	Primary	39	0		3	3	0	0	0	8	0	0	9	17	-0.643827	low	12.7	6.6	1.0429	4.87192	5.08095
9_3020_302	9_3020_302_1	Farming area	1	Friday	Weekday	M	39	[06,19)	1	5	1	1	Primary	32	0		11	4	7	0	0	9	8	0	0	17	-0.869653	low	12.7	6.6	1.05708	4.87192	5.15
9_3020_302	9_3020_302_2	Farming area	2	Saturday	Weekend	M	39	[06,19)	1	5	1	1	Primary	32	0		5	5	0	0	0	17	0	0	0	17	-0.869653	low	12.7	6.6	1.05708	4.87192	5.15
9_3023_307	9_3023_307_1	Farming area	1	Monday	Weekday	F	10	[06,19)	1	5	0	1	Primary	37	0		9	3	3	0	2	6	7	0	4	17	0.262146	medium	15.1	12.2	1.0429	4.87192	5.08095
9_3023_307	9_3023_307_2	Farming area	2	Tuesday	Weekday	F	10	[06,19)	1	5	0	1	Primary	37	0		18	6	10	0	2	6	7	0	4	17	0.262146	medium	15.1	12.2	1.0429	4.87192	5.08095
9_3025_303	9_3025_303_1	Farming area	1	Saturday	Weekend	M	23	[19,60)	0	9	0	0			1	15	4	4	0	0	0	17	0	0	0	17	0.408993	high	12.7	6.6	1.222	4.87192	5.95349
9_3025_303	9_3025_303_2	Farming area	2	Sunday	Weekend	M	23	[19,60)	0	9	0	0			1	15	5	2	0	0	3	13	0	0	4	17	0.408993	high	12.7	6.6	1.222	4.87192	5.95349
9_3035_301	9_3035_301_1	Farming area	1	Thursday	Weekday	F	48	[19,60)	0	8	0	0			1		12	6	0	0	5	7	0	0	10	17	-0.353272	medium	12.7	6.6	1.0214	4.87192	4.97619
9_3035_301	9_3035_301_2	Farming area	2	Friday	Weekday	F	48	[19,60)	0	8	0	0			1		15	8	0	0	7	14	0	0	3	17	-0.353272	medium	12.7	6.6	1.0214	4.87192	4.97619
9_3035_601	9_3035_601_1	Farming area	1	Wednesday	Weekday		0	[00,06)	1	8	0	0			0		8	7	0	0	1	13	0	0	4	17	-0.353272	medium	12.7	6.6	0.448293	4.87192	2.18405
9_3035_601	9_3035_601_2	Farming area	2	Thursday	Weekday		0	[00,06)	1	8	0	0			0		12	7	0	0	5	15	0	0	2	17	-0.353272	medium	12.7	6.6	0.448293	4.87192	2.18405
9_3037_302	9_3037_302_1	Farming area	1	Thursday	Weekday	M	15	[06,19)	0	5	1	1	Secondary	49	0		9	3	2	0	3	6.5	8	0	2.5	17	-0.353272	medium	12.7	6.6	1.17467	4.87192	5.72289
9_3037_302	9_3037_302_2	Farming area	2	Friday	Weekday	M	15	[06,19)	0	5	1	1	Secondary	49	0		9	3	3	0	3	5.5	8	0	3.5	17	-0.353272	medium	12.7	6.6	1.17467	4.87192	5.72289
9_304_601	9_304_601_1	Farming area	1	Saturday	Weekend	M	9	[06,19)	1	5	0	1	Primary	44	0		5	4	0	0	0	15	0	0	2	17	-0.353272	medium	12.7	6.6	0.861901	4.87192	4.19912
9_304_601	9_304_601_2	Farming area	2	Sunday	Weekend	M	9	[06,19)	1	5	0	1	Primary	44	0		7	6	0	0	1	10	0	0	7	17	-0.353272	medium	12.7	6.6	0.861901	4.87192	4.19912
9_3045_601	9_3045_601_1	Farming area	1	Tuesday	Weekday	M	2	[00,06)	1	6	0	0			0		5	5	0	0	0	17	0	0	0	17	-2.9138	low	15.1	12.2	0.448293	4.87192	2.18405
9_3045_601	9_3045_601_2	Farming area	2	Wednesday	Weekday	M	2	[00,06)	1	6	0	0			0		5	5	0	0	0	17	0	0	0	17	-2.9138	low	15.1	12.2	0.448293	4.87192	2.18405
9_3046_304	9_3046_304_1	Farming area	1	Saturday	Weekend	F	20	[19,60)	0	5	0	0			0		10	3	0	1	6	6	0	0	11	17	-0.869653	low	12.7	6.6	1.222	4.87192	5.95349
9_3046_304	9_3046_304_2	Farming area	2	Sunday	Weekend	F	20	[19,60)	0	5	0	0			0		11	2	0	0	9	5	0	0	12	17	-0.869653	low	12.7	6.6	1.222	4.87192	5.95349
9_3047_501	9_3047_501_1	Farming area	1	Monday	Weekday	F	2	[00,06)	1	7	1	0			0		5	4	0	0	0	11	0	0	6	17	-0.353272	medium	15.1	12.2	0.448293	4.87192	2.18405
9_3047_501	9_3047_501_2	Farming area	2	Tuesday	Weekday	F	2	[00,06)	1	7	1	0			0		10	10	0	0	0	6	0	0	11	17	-0.353272	medium	15.1	12.2	0.448293	4.87192	2.18405
9_3047_601	9_3047_601_1	Farming area	1	Monday	Weekday	F	0	[00,06)	1	6	1	0			0		9	5	0	0	4	11	0	0	6	17	-0.353272	medium	15.1	12.2	0.448293	4.87192	2.18405
9_3047_601	9_3047_601_2	Farming area	2	Tuesday	Weekday	F	0	[00,06)	1	6	1	0			0		14	4	0	0	10	6	0	0	11	17	-0.353272	medium	15.1	12.2	0.448293	4.87192	2.18405
9_3048_302	9_3048_302_1	Farming area	1	Friday	Weekday	M	55	[19,60)	0	4	1	0			0		11	3	0	0	7	11	0	0	6	17	1.78668	high	12.7	6.6	1.347	4.87192	6.5625
9_3048_302	9_3048_302_2	Farming area	2	Saturday	Weekend	M	55	[19,60)	0	4	1	0			0		7	6	0	0	1	12	0	0	5	17	1.78668	high	12.7	6.6	1.347	4.87192	6.5625
9_3049_304	9_3049_304_1	Farming area	1	Saturday	Weekend	F	13	[06,19)	0	4	1	1	Secondary	38	0		10	2	0	0	8	6	0	0	11	17	-0.869653	low	12.7	6.6	1.0429	4.87192	5.08095
9_3049_304	9_3049_304_2	Farming area	2	Sunday	Weekend	F	13	[06,19)	0	4	1	1	Secondary	38	0		9	1	0	0	8	6	0	0	11	17	-0.869653	low	12.7	6.6	1.0429	4.87192	5.08095
9_3051_304	9_3051_304_1	Farming area	1	Tuesday	Weekday	M	7	[06,19)	1	4	1	1	Primary	45	0		7	3	4	0	0	7	7	0	3	17	-0.973597	low	12.4	4.5	0.861901	4.87192	4.19912
9_3051_304	9_3051_304_2	Farming area	2	Wednesday	Weekday	M	7	[06,19)	1	4	1	1	Primary	45	0		8	3	3	0	2	6	0	7	4	17	-0.973597	low	12.4	4.5	0.861901	4.87192	4.19912
9_3053_431	9_3053_431_1	Farming area	1	Friday	Weekday	M	13	[06,19)	0	6	1	1	Secondary	40	0		14	11	0	0	2	16	0	0	1	17	-0.63892	low	12.7	6.6	1.0429	4.87192	5.08095
9_3053_431	9_3053_431_2	Farming area	2	Saturday	Weekend	M	13	[06,19)	0	6	1	1	Secondary	40	0		18	12	0	0	6	10	0	0	7	17	-0.63892	low	12.7	6.6	1.0429	4.87192	5.08095
9_3054_501	9_3054_501_1	Farming area	1	Wednesday	Weekday	F	3	[00,06)	1	6	1	0			0		12	11	0	0	0	17	0	0	0	17	-1.5557	low	12.7	6.6	0.448293	4.87192	2.18405
9_3054_501	9_3054_501_2	Farming area	2	Thursday	Weekday	F	3	[00,06)	1	6	1	0			0		14	2	0	0	12	15	0	0	2	17	-1.5557	low	12.7	6.6	0.448293	4.87192	2.18405
9_3055_301	9_3055_301_1	Farming area	1	Saturday	Weekend	M	38	[19,60)	0	5	1	0			0		25	18	2	0	4	17	0	0	0	17	-0.0343128	medium	12.7	6.6	1.05708	4.87192	5.15
9_3055_301	9_3055_301_2	Farming area	2	Sunday	Weekend	M	38	[19,60)	0	5	1	0			0		13	10	0	0	2	14.5	0	2.5	0	17	-0.0343128	medium	12.7	6.6	1.05708	4.87192	5.15
9_3057_303	9_3057_303_1	Farming area	1	Saturday	Weekend	M	20	[19,60)	0	5	1	0			0		8	2	0	0	6	16	0	0	1	17	0.643278	high	12.4	4.5	1.222	4.87192	5.95349
9_3057_303	9_3057_303_2	Farming area	2	Sunday	Weekend	M	20	[19,60)	0	5	1	0			0		15	0	0	0	14	9.5	0	0	7.5	17	0.643278	high	12.4	4.5	1.222	4.87192	5.95349
9_3060_304	9_3060_304_1	Farming area	1	Saturday	Weekend	M	7	[06,19)	1	4	1	1	Primary	38	0		3	3	0	0	0	17	0	0	0	17	-0.353272	medium	12.4	4.5	0.861901	4.87192	4.19912
9_3060_304	9_3060_304_2	Farming area	2	Sunday	Weekend	M	7	[06,19)	1	4	1	1	Primary	38	0		6	3	0	0	3	9.5	0	0	7.5	17	-0.353272	medium	12.4	4.5	0.861901	4.87192	4.19912
9_3062_601	9_3062_601_1	Farming area	1	Tuesday	Weekday	M	22	[19,60)	0	3	1	0			0		3	3	0	0	0	16	0	0	1	17	0.408993	high	12.4	4.5	1.222	4.87192	5.95349
9_3062_601	9_3062_601_2	Farming area	2	Wednesday	Weekday	M	22	[19,60)	0	3	1	0			0		4	2	0	0	2	13	0	0	4	17	0.408993	high	12.4	4.5	1.222	4.87192	5.95349
9_3062_602	9_3062_602_1	Farming area	1	Saturday	Weekend	F	0	[00,06)	1	3	1	0			0		6	4	0	0	2	13.5	0	0	3.5	17	0.408993	high	12.4	4.5	0.448293	4.87192	2.18405
9_3062_602	9_3062_602_2	Farming area	2	Sunday	Weekend	F	0	[00,06)	1	3	1	0			0		6	2	0	0	4	13.5	0	0	3.5	17	0.408993	high	12.4	4.5	0.448293	4.87192	2.18405
9_3064_306	9_3064_306_1	Farming area	1	Monday	Weekday	M	8	[06,19)	1	6	1	1	Primary	18	0		2	1	1	0	0	4	13	0	0	17	0.123345	medium	12.7	6.6	0.861901	4.87192	4.19912
9_3064_306	9_3064_306_2	Farming area	2	Tuesday	Weekday	M	8	[06,19)	1	6	1	1	Primary	18	0		3	3	0	0	0	7	10	0	0	17	0.123345	medium	12.7	6.6	0.861901	4.87192	4.19912
9_3066_302	9_3066_302_1	Farming area	1	Monday	Weekday	M	30	[19,60)	0	3	1	0			0		4	2	0	0	2	10	0	0	7	17	0.0278606	medium	12.4	4.5	1.37523	4.87192	6.7
9_3066_302	9_3066_302_2	Farming area	2	Tuesday	Weekday	M	30	[19,60)	0	3	1	0			0		3	2	0	0	1	7	0	0	10	17	0.0278606	medium	12.4	4.5	1.37523	4.87192	6.7
9_3068_303	9_3068_303_1	Farming area	1	Wednesday	Weekday	M	5	[00,06)	1	4	0	1		35	0		25	8	15	0	2	8	9	0	0	17	-0.353272	medium	12.7	6.6	0.861901	4.87192	4.19912
9_3068_303	9_3068_303_2	Farming area	2	Thursday	Weekday	M	5	[00,06)	1	4	0	1		35	0		14	8	5	0	1	7	9	0	1	17	-0.353272	medium	12.7	6.6	0.861901	4.87192	4.19912
9_3068_432	9_3068_432_1	Farming area	1	Saturday	Weekend		17	[06,19)	0	3	1	0			0		3	2	0	0	1	14	0	0	3	17	-0.353272	medium	12.7	6.6	1.17467	4.87192	5.72289
9_3068_432	9_3068_432_2	Farming area	2	Sunday	Weekend		17	[06,19)	0	3	1	0			0		13	2	0	0	11	7	0	0	10	17	-0.353272	medium	12.7	6.6	1.17467	4.87192	5.72289
9_3069_602	9_3069_602_1	Farming area	1	Monday	Weekday	F	1	[00,06)	1	3	0	0			0		10	4	0	0	5	6	0	0	11	17	0.0988304	medium	15.1	12.2	0.448293	4.87192	2.18405
9_3069_602	9_3069_602_2	Farming area	2	Tuesday	Weekday	F	1	[00,06)	1	3	0	0			0		7	4	0	0	2	10	0	0	7	17	0.0988304	medium	15.1	12.2	0.448293	4.87192	2.18405
9_3071_601	9_3071_601_1	Farming area	1	Saturday	Weekend	M	1	[00,06)	1	5	1	0			0		11	8	0	0	3	15	0	0	2	17	-0.353272	medium	12.7	6.6	0.448293	4.87192	2.18405
9_3071_601	9_3071_601_2	Farming area	2	Sunday	Weekend	M	1	[00,06)	1	5	1	0			0		9	6	0	0	3	15	0	0	2	17	-0.353272	medium	12.7	6.6	0.448293	4.87192	2.18405
9_3072_307	9_3072_307_1	Farming area	1	Tuesday	Weekday	F	12	[06,19)	1	5	1	1	Primary	40	0		7	3	0	0	4	7	7	0	3	17	-0.949082	low	12.4	4.5	1.0429	4.87192	5.08095
9_3072_307	9_3072_307_2	Farming area	2	Wednesday	Weekday	F	12	[06,19)	1	5	1	1	Primary	40	0		14	8	3	0	3	7.5	7	0	2.5	17	-0.949082	low	12.4	4.5	1.0429	4.87192	5.08095
9_3073_601	9_3073_601_1	Farming area	1	Tuesday	Weekday	M	1	[00,06)	1	6	0	0			0		4	4	0	0	0	15	0	0	2	17	-0.353272	medium	12.4	4.5	0.448293	4.87192	2.18405
9_3073_601	9_3073_601_2	Farming area	2	Wednesday	Weekday	M	1	[00,06)	1	6	0	0			0		8	4	0	0	3	10	0	0	7	17	-0.353272	medium	12.4	4.5	0.448293	4.87192	2.18405
9_3074_601	9_3074_601_1	Farming area	1	Tuesday	Weekday	M	2	[00,06)	1	6	0	0			0		8	7	0	0	0	17	0	0	0	17	-0.959893	low	15.1	12.2	0.448293	4.87192	2.18405
9_3074_601	9_3074_601_2	Farming area	2	Wednesday	Weekday	M	2	[00,06)	1	6	0	0			0		9	9	0	0	0	17	0	0	0	17	-0.959893	low	15.1	12.2	0.448293	4.87192	2.18405
9_3075_303	9_3075_303_1	Farming area	1	Tuesday	Weekday	F	8	[06,19)	1	3	0	1	Primary	33	0		4	3	0	0	1	6	7	0	4	17	-2.02442	low	15.1	12.2	0.861901	4.87192	4.19912
9_3075_303	9_3075_303_2	Farming area	2	Wednesday	Weekday	F	8	[06,19)	1	3	0	1	Primary	33	0		5	1	2	0	1	6	7	0	4	17	-2.02442	low	15.1	12.2	0.861901	4.87192	4.19912
9_3079_301	9_3079_301_1	Farming area	1	Tuesday	Weekday	F	35	[19,60)	0	5	0	0			0		3	3	0	0	0	17	0	0	0	17	0.790126	high	12.7	6.6	1.05708	4.87192	5.15
9_3079_301	9_3079_301_2	Farming area	2	Wednesday	Weekday	F	35	[19,60)	0	5	0	0			0		3	3	0	0	0	17	0	0	0	17	0.790126	high	12.7	6.6	1.05708	4.87192	5.15
9_3079_601	9_3079_601_1	Farming area	1	Sunday	Weekend	F	0	[19,60)	0	5	0	0			0		31	0	0	0	31	11	0	0	6	17	0.790126	high	12.7	6.6	0.448293	4.87192	2.18405
9_3079_601	9_3079_601_2	Farming area	2	Monday	Weekday	F	0	[19,60)	0	5	0	0			0		28	17	0	0	11	12	0	0	5	17	0.790126	high	12.7	6.6	0.448293	4.87192	2.18405
9_3079_602	9_3079_602_1	Farming area	1	Sunday	Weekend	F	19	[00,06)	1	5	1	0			0		14	0	0	0	14	11	0	0	6	17	0.790126	high	12.7	6.6	1.17467	4.87192	5.72289
9_3079_602	9_3079_602_2	Farming area	2	Monday	Weekday	F	19	[00,06)	1	5	1	0			0		14	14	0	0	0	9	0	0	8	17	0.790126	high	12.7	6.6	1.17467	4.87192	5.72289
9_3081_301	9_3081_301_1	Farming area	1	Monday	Weekday	M	31	[19,60)	0	7	0	0			0		23	12	0	0	11	12	0	0	5	17	-0.353272	medium	12.7	6.6	1.37523	4.87192	6.7
9_3081_301	9_3081_301_2	Farming area	2	Tuesday	Weekday	M	31	[19,60)	0	7	0	0			0		29	17	2	0	10	13	0	0	4	17	-0.353272	medium	12.7	6.6	1.37523	4.87192	6.7
9_3090_404	9_3090_404_1	Farming area	1	Wednesday	Weekday	F	22	[19,60)	0	5	1	0			1		11	4	0	0	7	13	0	0	4	17	0.0278606	medium	12.4	4.5	1.222	4.87192	5.95349
9_3090_404	9_3090_404_2	Farming area	2	Thursday	Weekday	F	22	[19,60)	0	5	1	0			1		11	4	0	0	7	13	0	0	4	17	0.0278606	medium	12.4	4.5	1.222	4.87192	5.95349
9_3091_304	9_3091_304_1	Farming area	1	Monday	Weekday	F	16	[06,19)	0	2	1	1	Secondary	55	0		29	16	13	0	0	7	10	0	0	17	-1.13036	low	12.4	4.5	1.17467	4.87192	5.72289
9_3091_304	9_3091_304_2	Farming area	2	Tuesday	Weekday	F	16	[06,19)	0	2	1	1	Secondary	55	0		36	11	25	0	0	7	10	0	0	17	-1.13036	low	12.4	4.5	1.17467	4.87192	5.72289
9_3092_432	9_3092_432_1	Farming area	1	Saturday	Weekend	F	13	[06,19)	1	6	0	1	Secondary	51	0		5	5	0	0	0	16	0	0	1	17	-0.949082	low	12.4	4.5	1.0429	4.87192	5.08095
9_3092_432	9_3092_432_2	Farming area	2	Sunday	Weekend	F	13	[06,19)	1	6	0	1	Secondary	51	0		9	4	0	0	5	10	0	0	7	17	-0.949082	low	12.4	4.5	1.0429	4.87192	5.08095
9_3093_601	9_3093_601_1	Farming area	1	Tuesday	Weekday	M	20	[19,60)	0	3	1	0			0		13	10	0	0	3	16	0	0	1	17	-0.353272	medium	12.4	4.5	1.222	4.87192	5.95349
9_3093_601	9_3093_601_2	Farming area	2	Wednesday	Weekday	M	20	[19,60)	0	3	1	0			0		11	9	0	0	2	15	0	0	2	17	-0.353272	medium	12.4	4.5	1.222	4.87192	5.95349
9_3093_602	9_3093_602_1	Farming area	1	Tuesday	Weekday	F	0	[00,06)	1	3	1	0			0		9	7	0	0	1	16	0	0	1	17	-0.353272	medium	12.4	4.5	0.448293	4.87192	2.18405
9_3093_602	9_3093_602_2	Farming area	2	Wednesday	Weekday	F	0	[00,06)	1	3	1	0			0		13	13	0	0	0	11	0	0	6	17	-0.353272	medium	12.4	4.5	0.448293	4.87192	2.18405
9_3094_602	9_3094_602_1	Farming area	1	Sunday	Weekend		4	[00,06)	1	4	0	1		19	0		2	2	0	0	0	12.5	0	0	4.5	17	-0.949082	low	12.7	6.6	0.448293	4.87192	2.18405
9_3094_602	9_3094_602_2	Farming area	2	Monday	Weekday		4	[00,06)	1	4	0	1		19	0		6	4	2	0	0	11.5	5.5	0	0	17	-0.949082	low	12.7	6.6	0.448293	4.87192	2.18405
9_3096_302	9_3096_302_1	Farming area	1	Thursday	Weekday	M	41	[19,60)	0	4	1	0			0		4	3	0	0	0	17	0	0	0	17	-1.33313	low	15.1	12.2	1.08005	4.87192	5.2619
9_3096_302	9_3096_302_2	Farming area	2	Friday	Weekday	M	41	[19,60)	0	4	1	0			0		3	2	0	1	0	17	0	0	0	17	-1.33313	low	15.1	12.2	1.08005	4.87192	5.2619
9_3097_301	9_3097_301_1	Farming area	1	Monday	Weekday	F	56	[19,60)	0	12	0	0			0		5	3	0	0	2	3.5	0	0	13.5	17	1.33457	high	15.1	12.2	1.347	4.87192	6.5625
9_3097_301	9_3097_301_2	Farming area	2	Tuesday	Weekday	F	56	[19,60)	0	12	0	0			0		4	3	0	0	1	9.5	0	0	7.5	17	1.33457	high	15.1	12.2	1.347	4.87192	6.5625
9_3104_305	9_3104_305_1	Farming area	1	Friday	Weekday	F	17	[19,60)	0	3	1	1	Secondary	40	0		10	3	4	0	2	7	10	0	0	17	-0.64973	low	12.7	6.6	1.17467	4.87192	5.72289
9_3104_305	9_3104_305_2	Farming area	2	Saturday	Weekend	F	17	[19,60)	0	3	1	1	Secondary	40	0		7	5	0	0	2	9	0	0	8	17	-0.64973	low	12.7	6.6	1.17467	4.87192	5.72289
9_3106_501	9_3106_501_1	Farming area	1	Sunday	Weekend	F	3	[00,06)	1	4	1	0			0		5	5	0	0	0	17	0	0	0	17	-3.22887	low	12.7	6.6	0.448293	4.87192	2.18405
9_3106_501	9_3106_501_2	Farming area	2	Monday	Weekday	F	3	[00,06)	1	4	1	0			0		11	5	0	0	6	11	0	0	6	17	-3.22887	low	12.7	6.6	0.448293	4.87192	2.18405
9_3107_305	9_3107_305_1	Farming area	1	Monday	Weekday		9	[06,19)	1	6	0	1	Primary	38	0		6	6	0	0	0	15.5	0	0	1.5	17	-1.42861	low	12.7	6.6	0.861901	4.87192	4.19912
9_3107_305	9_3107_305_2	Farming area	2	Tuesday	Weekday		9	[06,19)	1	6	0	1	Primary	38	0		6	5	0	0	1	14	0	0	3	17	-1.42861	low	12.7	6.6	0.861901	4.87192	4.19912
9_3108_302	9_3108_302_1	Farming area	1	Monday	Weekday	M	35	[19,60)	0	7	1	0			0		24	21	0	0	3	15	0	0	2	17	-0.353272	medium	12.4	4.5	1.05708	4.87192	5.15
9_3108_302	9_3108_302_2	Farming area	2	Tuesday	Weekday	M	35	[19,60)	0	7	1	0			0		32	11	0	0	20	13.5	0	0	3.5	17	-0.353272	medium	12.4	4.5	1.05708	4.87192	5.15
9_3110_302	9_3110_302_1	Farming area	1	Wednesday	Weekday	F	7	[06,19)	1	10	0	1	Primary	35	0		5	3	2	0	0	7.5	9.5	0	0	17	-0.578761	low	12.4	4.5	0.861901	4.87192	4.19912
9_3110_302	9_3110_302_2	Farming area	2	Thursday	Weekday	F	7	[06,19)	1	10	0	1	Primary	35	0		4	4	0	0	0	17	0	0	0	17	-0.578761	low	12.4	4.5	0.861901	4.87192	4.19912
9_3110_606	9_3110_606_1	Farming area	1	Wednesday	Weekday	F	0	[00,06)	1	10	0	0			0		8	5	0	0	3	12	0	0	5	17	-0.578761	low	12.4	4.5	0.448293	4.87192	2.18405
9_3110_606	9_3110_606_2	Farming area	2	Thursday	Weekday	F	0	[00,06)	1	10	0	0			0		7	4	0	0	2	13	0	0	4	17	-0.578761	low	12.4	4.5	0.448293	4.87192	2.18405
9_3117_301	9_3117_301_1	Farming area	1	Saturday	Weekend	M	49	[19,60)	0	4	0	0			0		4	3	0	0	1	6	0	0	11	17	-0.353272	medium	12.4	4.5	1.0214	4.87192	4.97619
9_3117_301	9_3117_301_2	Farming area	2	Sunday	Weekend	M	49	[19,60)	0	4	0	0			0		4	2	0	0	2	8	0	0	9	17	-0.353272	medium	12.4	4.5	1.0214	4.87192	4.97619
9_313_5	9_313_5_1	Farming area	1	Monday	Weekday	F	39	[19,60)	0	4	0	0			1	1	3	2	0	0	0	17	0	0	0	17	-0.344475	medium	12.4	4.5	1.05708	4.87192	5.15
9_313_5	9_313_5_2	Farming area	2	Tuesday	Weekday	F	39	[19,60)	0	4	0	0			1	1	3	3	0	0	0	11	0	0	6	17	-0.344475	medium	12.4	4.5	1.05708	4.87192	5.15
9_3134_501	9_3134_501_1	Farming area	1	Thursday	Weekday	M	4	[00,06)	1	4	1	0			0		12	3	0	0	9	8	0	0	9	17	0.408993	high	12.7	6.6	0.448293	4.87192	2.18405
9_3134_501	9_3134_501_2	Farming area	2	Friday	Weekday	M	4	[00,06)	1	4	1	0			0		13	3	0	0	10	7	0	0	10	17	0.408993	high	12.7	6.6	0.448293	4.87192	2.18405
9_3135_305	9_3135_305_1	Farming area	1	Monday	Weekday		17	[06,19)	0	2	1	1	Secondary	37	0		41	20	20	0	1	6	10	0	1	17	-3.81575	low	12.7	6.6	1.17467	4.87192	5.72289
9_3135_305	9_3135_305_2	Farming area	2	Tuesday	Weekday		17	[06,19)	0	2	1	1	Secondary	37	0		28	7	14	0	7	4	12	0	1	17	-3.81575	low	12.7	6.6	1.17467	4.87192	5.72289
9_3137_433	9_3137_433_1	Farming area	1	Thursday	Weekday	F	5	[00,06)	1	5	0	0			0		7	6	0	0	1	15	0	0	2	17	-0.353272	medium	12.7	6.6	0.861901	4.87192	4.19912
9_3137_433	9_3137_433_2	Farming area	2	Friday	Weekday	F	5	[00,06)	1	5	0	0			0		7	7	0	0	0	17	0	0	0	17	-0.353272	medium	12.7	6.6	0.861901	4.87192	4.19912
9_3138_601	9_3138_601_1	Farming area	1	Thursday	Weekday	M	0	[00,06)	1	8	0	0			0		9	4	0	0	4	10	0	0	7	17	0.0278606	medium	12.7	6.6	0.448293	4.87192	2.18405
9_3138_601	9_3138_601_2	Farming area	2	Friday	Weekday	M	0	[00,06)	1	8	0	0			0		14	9	0	0	5	8.5	0	0	8.5	17	0.0278606	medium	12.7	6.6	0.448293	4.87192	2.18405
9_3139_601	9_3139_601_1	Farming area	1	Saturday	Weekend	M	7	[06,19)	1	7	0	1	Primary	38	0		7	5	0	0	2	13	0	0	4	17	-0.949082	low	12.7	6.6	0.861901	4.87192	4.19912
9_3139_601	9_3139_601_2	Farming area	2	Sunday	Weekend	M	7	[06,19)	1	7	0	1	Primary	38	0		7	4	0	0	3	11	0	0	6	17	-0.949082	low	12.7	6.6	0.861901	4.87192	4.19912
9_3139_602	9_3139_602_1	Farming area	1	Sunday	Weekend	F	0	[00,06)	1	6	0	0			0		8	8	0	0	0	17	0	0	0	17	-0.949082	low	12.7	6.6	0.448293	4.87192	2.18405
9_3139_602	9_3139_602_2	Farming area	2	Monday	Weekday	F	0	[00,06)	1	6	0	0			0		7	7	0	0	0	17	0	0	0	17	-0.949082	low	12.7	6.6	0.448293	4.87192	2.18405
9_3140_304	9_3140_304_1	Farming area	1	Friday	Weekday	M	5	[00,06)	1	5	1	1		37	0		12	6	2	0	2	8.5	0	0	8.5	17	-0.353272	medium	15.1	12.2	0.861901	4.87192	4.19912
9_3140_304	9_3140_304_2	Farming area	2	Saturday	Weekend	M	5	[00,06)	1	5	1	1		37	0		9	8	0	0	0	17	0	0	0	17	-0.353272	medium	15.1	12.2	0.861901	4.87192	4.19912
9_3140_601	9_3140_601_1	Farming area	1	Sunday	Weekend	F	0	[00,06)	1	5	1	0			0		7	5	0	0	2	11	0	0	6	17	-0.353272	medium	15.1	12.2	0.448293	4.87192	2.18405
9_3140_601	9_3140_601_2	Farming area	2	Monday	Weekday	F	0	[00,06)	1	5	1	0			0		6	4	0	0	2	11	0	0	6	17	-0.353272	medium	15.1	12.2	0.448293	4.87192	2.18405
9_3143_432	9_3143_432_1	Farming area	1	Tuesday	Weekday	F	4	[00,06)	1	5	1	1		20	0		11	9	1	0	0	12	0	0	5	17	0.408993	high	15.1	12.2	0.448293	4.87192	2.18405
9_3143_432	9_3143_432_2	Farming area	2	Wednesday	Weekday	F	4	[00,06)	1	5	1	1		20	0		8	6	1	0	0	11	6	0	0	17	0.408993	high	15.1	12.2	0.448293	4.87192	2.18405
9_3144_305	9_3144_305_1	Farming area	1	Friday	Weekday	F	18	[19,60)	0	8	0	0			1	12	13	6	0	4	2	6.5	0	6.5	4	17	0.408993	high	12.7	6.6	1.17467	4.87192	5.72289
9_3144_305	9_3144_305_2	Farming area	2	Saturday	Weekend	F	18	[19,60)	0	8	0	0			1	12	8	4	0	0	4	7.5	0	0	9.5	17	0.408993	high	12.7	6.6	1.17467	4.87192	5.72289
9_3146_601	9_3146_601_1	Farming area	1	Friday	Weekday	M	3	[00,06)	1	6	0	0			0		6	2	0	0	3	8	0	0	9	17	-2.76008	low	15.1	12.2	0.448293	4.87192	2.18405
9_3146_601	9_3146_601_2	Farming area	2	Saturday	Weekend	M	3	[00,06)	1	6	0	0			0		6	1	0	0	4	5	0	0	12	17	-2.76008	low	15.1	12.2	0.448293	4.87192	2.18405
9_3147_305	9_3147_305_1	Farming area	1	Thursday	Weekday	F	11	[06,19)	1	6	0	1	Primary	35	0		25	10	11	0	4	9	6	0	2	17	-0.353272	medium	12.7	6.6	1.0429	4.87192	5.08095
9_3147_305	9_3147_305_2	Farming area	2	Friday	Weekday	F	11	[06,19)	1	6	0	1	Primary	35	0		15	4	9	0	2	6	7	0	4	17	-0.353272	medium	12.7	6.6	1.0429	4.87192	5.08095
9_3148_303	9_3148_303_1	Farming area	1	Tuesday	Weekday	F	20	[19,60)	0	8	0	0			0		6	6	0	0	0	17	0	0	0	17	-1.13036	low	12.7	6.6	1.222	4.87192	5.95349
9_3148_303	9_3148_303_2	Farming area	2	Wednesday	Weekday	F	20	[19,60)	0	8	0	0			0		4	4	0	0	0	17	0	0	0	17	-1.13036	low	12.7	6.6	1.222	4.87192	5.95349
9_3149_431	9_3149_431_1	Farming area	1	Wednesday	Weekday	F	4	[00,06)	1	7	0	1		17	0		12	9	0	0	3	13	0	0	4	17	-0.353272	medium	12.7	6.6	0.448293	4.87192	2.18405
9_3149_431	9_3149_431_2	Farming area	2	Thursday	Weekday	F	4	[00,06)	1	7	0	1		17	0		10	7	0	0	3	12	0	0	5	17	-0.353272	medium	12.7	6.6	0.448293	4.87192	2.18405
9_3150_307	9_3150_307_1	Farming area	1	Saturday	Weekend	F	5	[00,06)	1	5	0	1		30	0		5	3	0	0	2	12	0	0	5	17	-0.439061	low	15.1	12.2	0.861901	4.87192	4.19912
9_3150_307	9_3150_307_2	Farming area	2	Sunday	Weekend	F	5	[00,06)	1	5	0	1		30	0		4	4	0	0	0	15	0	0	2	17	-0.439061	low	15.1	12.2	0.861901	4.87192	4.19912
9_3151_303	9_3151_303_1	Farming area	1	Wednesday	Weekday	F	21	[19,60)	0	4	0	0			0		6	3	0	0	3	8	0	0	9	17	0.262146	medium	12.7	6.6	1.222	4.87192	5.95349
9_3151_303	9_3151_303_2	Farming area	2	Thursday	Weekday	F	21	[19,60)	0	4	0	0			0		10	6	0	0	3	8	0	0	9	17	0.262146	medium	12.7	6.6	1.222	4.87192	5.95349
9_3153_306	9_3153_306_1	Farming area	1	Thursday	Weekday	M	7	[06,19)	1	3	0	1	Primary	38	0		12	8	4	0	0	9	8	0	0	17	-2.63104	low	12.7	6.6	0.861901	4.87192	4.19912
9_3153_306	9_3153_306_2	Farming area	2	Friday	Weekday	M	7	[06,19)	1	3	0	1	Primary	38	0		14	9	5	0	0	9	8	0	0	17	-2.63104	low	12.7	6.6	0.861901	4.87192	4.19912
9_3154_304	9_3154_304_1	Farming area	1	Monday	Weekday	F	6	[06,19)	1	4	0	0			0		5	3	0	0	2	16	0	0	1	17	-0.0550172	medium	12.7	6.6	0.861901	4.87192	4.19912
9_3154_304	9_3154_304_2	Farming area	2	Tuesday	Weekday	F	6	[06,19)	1	4	0	0			0		5	2	0	0	3	15.5	0	0	1.5	17	-0.0550172	medium	12.7	6.6	0.861901	4.87192	4.19912
9_3159_302	9_3159_302_1	Farming area	1	Friday	Weekday	M	20	[19,60)	0	5	1	0			0		11	10	0	0	0	16.5	0	0	0.5	17	0.5534	high	12.7	6.6	1.222	4.87192	5.95349
9_3159_302	9_3159_302_2	Farming area	2	Saturday	Weekend	M	20	[19,60)	0	5	1	0			0		10	8	1	0	0	17	0	0	0	17	0.5534	high	12.7	6.6	1.222	4.87192	5.95349
9_3159_601	9_3159_601_1	Farming area	1	Friday	Weekday		0	[00,06)	1	5	1	0			0		11	11	0	0	0	16.5	0	0	0.5	17	0.5534	high	12.7	6.6	0.448293	4.87192	2.18405
9_3159_601	9_3159_601_2	Farming area	2	Saturday	Weekend		0	[00,06)	1	5	1	0			0		10	10	0	0	0	17	0	0	0	17	0.5534	high	12.7	6.6	0.448293	4.87192	2.18405
9_3162_302	9_3162_302_1	Farming area	1	Wednesday	Weekday	M	24	[19,60)	0	3	1	0			0		14	10	0	0	4	9.5	0	0	7.5	17	-0.578761	low	12.7	6.6	1.222	4.87192	5.95349
9_3162_302	9_3162_302_2	Farming area	2	Thursday	Weekday	M	24	[19,60)	0	3	1	0			0		15	10	0	0	5	11.5	0	0	5.5	17	-0.578761	low	12.7	6.6	1.222	4.87192	5.95349
9_3164_601	9_3164_601_1	Farming area	1	Friday	Weekday	M	16	[06,19)	0	7	0	0			0		8	7	0	0	0	17	0	0	0	17	-2.02442	low	12.7	6.6	1.17467	4.87192	5.72289
9_3164_601	9_3164_601_2	Farming area	2	Saturday	Weekend	M	16	[06,19)	0	7	0	0			0		11	8	0	0	3	13	0	0	4	17	-2.02442	low	12.7	6.6	1.17467	4.87192	5.72289
9_3164_602	9_3164_602_1	Farming area	1	Monday	Weekday	M	0	[00,06)	1	7	0	0			0		5	4	0	0	1	9	0	0	8	17	-2.02442	low	12.7	6.6	0.448293	4.87192	2.18405
9_3164_602	9_3164_602_2	Farming area	2	Tuesday	Weekday	M	0	[00,06)	1	7	0	0			0		4	4	0	0	0	7	0	0	10	17	-2.02442	low	12.7	6.6	0.448293	4.87192	2.18405
9_3165_302	9_3165_302_1	Farming area	1	Monday	Weekday	M	47	[19,60)	0	3	1	0			0		8	3	0	0	5	10	0	0	7	17	0.572308	high	12.7	6.6	1.0214	4.87192	4.97619
9_3165_302	9_3165_302_2	Farming area	2	Tuesday	Weekday	M	47	[19,60)	0	3	1	0			0		8	3	0	0	5	13	0	0	4	17	0.572308	high	12.7	6.6	1.0214	4.87192	4.97619
9_3166_304	9_3166_304_1	Farming area	1	Sunday	Weekend	M	57	[06,19)	0	4	0	1	Primary	39	0		15	4	0	0	11	12.5	0	0	4.5	17	0.408993	high	12.7	6.6	1.347	4.87192	6.5625
9_3166_304	9_3166_304_2	Farming area	2	Monday	Weekday	M	57	[06,19)	0	4	0	1	Primary	39	0		10	1	9	0	0	9.16667	6.66667	0	1.16667	17	0.408993	high	12.7	6.6	1.347	4.87192	6.5625
9_3168_602	9_3168_602_1	Farming area	1	Tuesday	Weekday	F	13	[06,19)	0	4	0	1	Primary	44	0		16	4	12	0	0	8	9	0	0	17	0.0278606	medium	15.1	12.2	1.0429	4.87192	5.08095
9_3168_602	9_3168_602_2	Farming area	2	Wednesday	Weekday	F	13	[06,19)	0	4	0	1	Primary	44	0		1	0	1	0	0	7	10	0	0	17	0.0278606	medium	15.1	12.2	1.0429	4.87192	5.08095
9_3169_306	9_3169_306_1	Farming area	1	Tuesday	Weekday	M	12	[06,19)	1	6	1	1	Primary	39	0		45	5	35	0	5	6	9	0	2	17	-0.959893	low	12.7	6.6	1.0429	4.87192	5.08095
9_3169_306	9_3169_306_2	Farming area	2	Wednesday	Weekday	M	12	[06,19)	1	6	1	1	Primary	39	0		44	5	36	0	3	6	9	0	2	17	-0.959893	low	12.7	6.6	1.0429	4.87192	5.08095
9_3170_304	9_3170_304_1	Farming area	1	Saturday	Weekend	F	11	[06,19)	1	3	0	1	Primary	35	0		6	5	0	0	1	13	0	0	4	17	2.71716	high	12.7	6.6	1.0429	4.87192	5.08095
9_3170_304	9_3170_304_2	Farming area	2	Sunday	Weekend	F	11	[06,19)	1	3	0	1	Primary	35	0		5	5	0	0	0	17	0	0	0	17	2.71716	high	12.7	6.6	1.0429	4.87192	5.08095
9_3171_302	9_3171_302_1	Farming area	1	Monday	Weekday	M	35	[19,60)	0	4	0	0			0		5	4	0	0	1	12	0	0	5	17	2.10175	high	12.4	4.5	1.05708	4.87192	5.15
9_3171_302	9_3171_302_2	Farming area	2	Tuesday	Weekday	M	35	[19,60)	0	4	0	0			0		6	6	0	0	0	11	0	0	6	17	2.10175	high	12.4	4.5	1.05708	4.87192	5.15
9_3172_432	9_3172_432_1	Farming area	1	Sunday	Weekend	F	6	[00,06)	1	5	0	1		30	0		6	6	0	0	0	9	0	0	8	17	0.338023	high	12.4	4.5	0.861901	4.87192	4.19912
9_3172_432	9_3172_432_2	Farming area	2	Monday	Weekday	F	6	[00,06)	1	5	0	1		30	0		6	6	0	0	0	17	0	0	0	17	0.338023	high	12.4	4.5	0.861901	4.87192	4.19912
9_3173_305	9_3173_305_1	Farming area	1	Wednesday	Weekday	F	16	[06,19)	0	7	0	1	Secondary	45	0		15	6	9	0	0	8	9	0	0	17	2.71716	high	12.7	6.6	1.17467	4.87192	5.72289
9_3173_305	9_3173_305_2	Farming area	2	Thursday	Weekday	F	16	[06,19)	0	7	0	1	Secondary	45	0		28	5	23	0	0	8	9	0	0	17	2.71716	high	12.7	6.6	1.17467	4.87192	5.72289
9_3174_301	9_3174_301_1	Farming area	1	Sunday	Weekend	F	41	[19,60)	0	5	1	0			0		2	2	0	0	0	17	0	0	0	17	-1.6541	low	12.7	6.6	1.08005	4.87192	5.2619
9_3174_301	9_3174_301_2	Farming area	2	Monday	Weekday	F	41	[19,60)	0	5	1	0			0		11	6	0	0	4	10.5	0	0	6.5	17	-1.6541	low	12.7	6.6	1.08005	4.87192	5.2619
9_3177_303	9_3177_303_1	Farming area	1	Thursday	Weekday	F	22	[19,60)	0	9	0	1	College/University	80	0		7	3	4	0	0	7	10	0	0	17	1.78668	high	12.7	6.6	1.222	4.87192	5.95349
9_3177_303	9_3177_303_2	Farming area	2	Friday	Weekday	F	22	[19,60)	0	9	0	1	College/University	80	0		4	4	0	0	0	17	0	0	0	17	1.78668	high	12.7	6.6	1.222	4.87192	5.95349
9_3178_304	9_3178_304_1	Farming area	1	Saturday	Weekend	M	17	[06,19)	1	5	0	1	Primary	35	0		11	6	0	0	5	12	0	0	5	17	-1.17659	low	12.7	6.6	1.17467	4.87192	5.72289
9_3178_304	9_3178_304_2	Farming area	2	Sunday	Weekend	M	17	[06,19)	1	5	0	1	Primary	35	0		4	0	0	0	4	11	0	0	6	17	-1.17659	low	12.7	6.6	1.17467	4.87192	5.72289
9_3185_601	9_3185_601_1	Farming area	1	Thursday	Weekday	M	2	[00,06)	1	7	0	0			0		9	8	0	0	0	17	0	0	0	17	-0.353272	medium	12.7	6.6	0.448293	4.87192	2.18405
9_3185_601	9_3185_601_2	Farming area	2	Friday	Weekday	M	2	[00,06)	1	7	0	0			0		7	7	0	0	0	17	0	0	0	17	-0.353272	medium	12.7	6.6	0.448293	4.87192	2.18405
9_3187_304	9_3187_304_1	Farming area	1	Thursday	Weekday	M	5	[00,06)	1	7	0	0			0		7	3	0	0	4	10	5	0	2	17	-0.353272	medium	12.7	6.6	0.861901	4.87192	4.19912
9_3187_304	9_3187_304_2	Farming area	2	Friday	Weekday	M	5	[00,06)	1	7	0	0			0		8	8	0	0	0	17	0	0	0	17	-0.353272	medium	12.7	6.6	0.861901	4.87192	4.19912
9_3188_301	9_3188_301_1	Farming area	1	Sunday	Weekend	M	41	[19,60)	0	4	0	0			1	5	5	3	0	0	2	9	0	0	8	17	-0.949082	low	12.7	6.6	1.08005	4.87192	5.2619
9_3188_301	9_3188_301_2	Farming area	2	Monday	Weekday	M	41	[19,60)	0	4	0	0			1	5	4	1	0	0	3	9	0	0	8	17	-0.949082	low	12.7	6.6	1.08005	4.87192	5.2619
9_3190_601	9_3190_601_1	Farming area	1	Monday	Weekday	F	2	[00,06)	1	4	0	1		35	0		5	3	2	0	0	10	7	0	0	17	0.648186	high	12.7	6.6	0.448293	4.87192	2.18405
9_3190_601	9_3190_601_2	Farming area	2	Tuesday	Weekday	F	2	[00,06)	1	4	0	1		35	0		5	3	2	0	0	10	7	0	0	17	0.648186	high	12.7	6.6	0.448293	4.87192	2.18405
9_3192_301	9_3192_301_1	Farming area	1	Tuesday	Weekday	M	40	[19,60)	0	11	0	0			0		12	11	0	0	0	17	0	0	0	17	-1.409	low	12.7	6.6	1.08005	4.87192	5.2619
9_3192_301	9_3192_301_2	Farming area	2	Wednesday	Weekday	M	40	[19,60)	0	11	0	0			0		10	5	0	0	5	7	0	0	10	17	-1.409	low	12.7	6.6	1.08005	4.87192	5.2619
9_3193_304	9_3193_304_1	Farming area	1	Thursday	Weekday	F	18	[06,19)	0	2	1	1	Secondary	35	0		13	7	4	0	2	5	12	0	0	17	-1.26216	low	12.7	6.6	1.17467	4.87192	5.72289
9_3193_304	9_3193_304_2	Farming area	2	Friday	Weekday	F	18	[06,19)	0	2	1	1	Secondary	35	0		12	6	5	0	1	7	10	0	0	17	-1.26216	low	12.7	6.6	1.17467	4.87192	5.72289
9_3194_501	9_3194_501_1	Farming area	1	Saturday	Weekend	F	2	[00,06)	1	5	1	0			0		6	4	0	0	0	17	0	0	0	17	-1.11845	low	12.7	6.6	0.448293	4.87192	2.18405
9_3194_501	9_3194_501_2	Farming area	2	Sunday	Weekend	F	2	[00,06)	1	5	1	0			0		4	4	0	0	0	17	0	0	0	17	-1.11845	low	12.7	6.6	0.448293	4.87192	2.18405
9_3197_305	9_3197_305_1	Farming area	1	Friday	Weekday	F	7	[06,19)	1	5	0	1	Primary	25	0		15	7	5	0	3	9.5	4.5	0	3	17	-1.42861	low	12.7	6.6	0.861901	4.87192	4.19912
9_3197_305	9_3197_305_2	Farming area	2	Saturday	Weekend	F	7	[06,19)	1	5	0	1	Primary	25	0		6	6	0	0	0	17	0	0	0	17	-1.42861	low	12.7	6.6	0.861901	4.87192	4.19912
9_3201_301	9_3201_301_1	Farming area	1	Friday	Weekday	F	33	[00,06)	1	4	1	1			0		12	4	7	0	1	10	7	0	0	17	-0.0550172	medium	12.7	6.6	1.37523	4.87192	6.7
9_3201_301	9_3201_301_2	Farming area	2	Saturday	Weekend	F	33	[00,06)	1	4	1	1			0		12	4	7	0	0	7.5	9.5	0	0	17	-0.0550172	medium	12.7	6.6	1.37523	4.87192	6.7
9_3201_601	9_3201_601_1	Farming area	1	Monday	Weekday	M	0	[00,06)	1	4	1	0			0		6	6	0	0	0	17	0	0	0	17	-0.0550172	medium	12.7	6.6	0.448293	4.87192	2.18405
9_3201_601	9_3201_601_2	Farming area	2	Tuesday	Weekday	M	0	[00,06)	1	4	1	0			0		8	8	0	0	0	17	0	0	0	17	-0.0550172	medium	12.7	6.6	0.448293	4.87192	2.18405
9_3209_601	9_3209_601_1	Farming area	1	Friday	Weekday		5	[06,19)	1	6	0	1	Pre-School	27	0		14	9	3	0	1	9	0	0	8	17	-0.353272	medium	15.1	12.2	0.861901	4.87192	4.19912
9_3209_601	9_3209_601_2	Farming area	2	Saturday	Weekend		5	[06,19)	1	6	0	1	Pre-School	27	0		8	5	0	0	2	13	0	0	4	17	-0.353272	medium	15.1	12.2	0.861901	4.87192	4.19912
9_321_301	9_321_301_1	Farming area	1	Saturday	Weekend	M	80	[60,100)	1	4	0	0			1		7	7	0	0	0	17	0	0	0	17	0.000216726	medium	15.1	12.2	1.64206	4.87192	8
9_321_301	9_321_301_2	Farming area	2	Sunday	Weekend	M	80	[60,100)	1	4	0	0			1		15	8	0	0	6	17	0	0	0	17	0.000216726	medium	15.1	12.2	1.64206	4.87192	8
9_3210_431	9_3210_431_1	Farming area	1	Thursday	Weekday	F	19	[19,60)	0	7	0	1	Secondary	46	0		7	4	2	0	0	5	12	0	0	17	0.877563	high	12.7	6.6	1.17467	4.87192	5.72289
9_3210_431	9_3210_431_2	Farming area	2	Friday	Weekday	F	19	[19,60)	0	7	0	1	Secondary	46	0		4	2	2	0	0	4	13	0	0	17	0.877563	high	12.7	6.6	1.17467	4.87192	5.72289
9_3213_601	9_3213_601_1	Farming area	1	Saturday	Weekend	M	0	[00,06)	1	5	0	0			0		14	14	0	0	0	13	0	0	4	17	-1.42861	low	12.7	6.6	0.448293	4.87192	2.18405
9_3213_601	9_3213_601_2	Farming area	2	Sunday	Weekend	M	0	[00,06)	1	5	0	0			0		29	19	0	0	9	11	0	0	6	17	-1.42861	low	12.7	6.6	0.448293	4.87192	2.18405
9_3217_302	9_3217_302_1	Farming area	1	Wednesday	Weekday	M	24	[19,60)	0	3	0	0			0		10	10	0	0	0	16.5	0	0	0.5	17	0.255145	medium	12.7	6.6	1.222	4.87192	5.95349
9_3217_302	9_3217_302_2	Farming area	2	Thursday	Weekday	M	24	[19,60)	0	3	0	0			0		14	14	0	0	0	17	0	0	0	17	0.255145	medium	12.7	6.6	1.222	4.87192	5.95349
9_3222_601	9_3222_601_1	Farming area	1	Friday	Weekday	M	1	[00,06)	1	4	1	0			0		14	7	0	0	6	13	0	0	4	17	-0.666346	low	15.1	12.2	0.448293	4.87192	2.18405
9_3222_601	9_3222_601_2	Farming area	2	Saturday	Weekend	M	1	[00,06)	1	4	1	0			0		13	8	0	0	5	10	0	0	7	17	-0.666346	low	15.1	12.2	0.448293	4.87192	2.18405
9_3223_601	9_3223_601_1	Farming area	1	Monday	Weekday	M	0	[00,06)	1	5	0	0			0		6	6	0	0	0	17	0	0	0	17	0.0278606	medium	12.4	4.5	0.448293	4.87192	2.18405
9_3223_601	9_3223_601_2	Farming area	2	Tuesday	Weekday	M	0	[00,06)	1	5	0	0			0		6	5	0	0	0	17	0	0	0	17	0.0278606	medium	12.4	4.5	0.448293	4.87192	2.18405
9_3225_203	9_3225_203_1	Farming area	1	Thursday	Weekday		1	[00,06)	1	3	1	0			0		6	2	0	0	2	12	0	0	5	17	-0.231054	medium	12.7	6.6	0.448293	4.87192	2.18405
9_3225_203	9_3225_203_2	Farming area	2	Friday	Weekday		1	[00,06)	1	3	1	0			0		8	5	0	0	3	11	0	0	6	17	-0.231054	medium	12.7	6.6	0.448293	4.87192	2.18405
9_3226_302	9_3226_302_1	Farming area	1	Monday	Weekday	M	63	[60,100)	0	9	0	0			0		22	12	0	0	10	9	0	0	8	17	-0.353272	medium	12.7	6.6	1.48417	4.87192	7.23077
9_3226_302	9_3226_302_2	Farming area	2	Tuesday	Weekday	M	63	[60,100)	0	9	0	0			0		16	10	0	0	6	13	0	0	4	17	-0.353272	medium	12.7	6.6	1.48417	4.87192	7.23077
9_3228_306	9_3228_306_1	Farming area	1	Monday	Weekday	F	9	[06,19)	1	4	0	1	Primary	38	0		16	3	0	0	13	7.5	7	0	2.5	17	2.71226	high	12.7	6.6	0.861901	4.87192	4.19912
9_3228_306	9_3228_306_2	Farming area	2	Tuesday	Weekday	F	9	[06,19)	1	4	0	1	Primary	38	0		21	6	8	0	7	7.5	7	0	2.5	17	2.71226	high	12.7	6.6	0.861901	4.87192	4.19912
9_3230_431	9_3230_431_1	Farming area	1	Wednesday	Weekday	M	19	[19,60)	0	4	0	0			0		41	18	1	0	21	10	0	0	7	17	1.33457	high	15.1	12.2	1.17467	4.87192	5.72289
9_3230_431	9_3230_431_2	Farming area	2	Thursday	Weekday	M	19	[19,60)	0	4	0	0			0		44	16	1	2	24	12	0	0	5	17	1.33457	high	15.1	12.2	1.17467	4.87192	5.72289
9_3230_601	9_3230_601_1	Farming area	1	Tuesday	Weekday	M	0	[00,06)	1	4	0	0			0		14	9	0	0	5	14	0	0	3	17	1.33457	high	15.1	12.2	0.448293	4.87192	2.18405
9_3230_601	9_3230_601_2	Farming area	2	Wednesday	Weekday	M	0	[00,06)	1	4	0	0			0		10	5	0	0	4	12	0	0	5	17	1.33457	high	15.1	12.2	0.448293	4.87192	2.18405
9_3235_501	9_3235_501_1	Farming area	1	Monday	Weekday	F	14	[06,19)	0	2	0	1	Secondary	47	0		30	4	15	0	11	10	7	0	0	17	-0.0550172	medium	15.1	12.2	1.0429	4.87192	5.08095
9_3235_501	9_3235_501_2	Farming area	2	Tuesday	Weekday	F	14	[06,19)	0	2	0	1	Secondary	47	0		37	15	14	0	8	6	7	0	4	17	-0.0550172	medium	15.1	12.2	1.0429	4.87192	5.08095
9_3237_302	9_3237_302_1	Farming area	1	Wednesday	Weekday	M	30	[19,60)	0	3	1	0			0		18	5	0	0	13	7	0	0	10	17	-1.64329	low	12.7	6.6	1.37523	4.87192	6.7
9_3237_302	9_3237_302_2	Farming area	2	Thursday	Weekday	M	30	[19,60)	0	3	1	0			0		15	6	0	0	9	8	0	0	9	17	-1.64329	low	12.7	6.6	1.37523	4.87192	6.7
9_3238_304	9_3238_304_1	Farming area	1	Friday	Weekday	F	13	[06,19)	0	6	1	1	Primary	34	1	3	30	7	21	0	2	12	0	0	5	17	0.408993	high	15.1	12.2	1.0429	4.87192	5.08095
9_3238_304	9_3238_304_2	Farming area	2	Saturday	Weekend	F	13	[06,19)	0	6	1	1	Primary	34	1	3	11	9	0	0	2	11	0	0	6	17	0.408993	high	15.1	12.2	1.0429	4.87192	5.08095
9_3239_601	9_3239_601_1	Farming area	1	Sunday	Weekend		0	[00,06)	1	10	0	0			0		14	9	0	0	5	14	0	0	3	17	-0.959893	low	12.4	4.5	0.448293	4.87192	2.18405
9_3239_601	9_3239_601_2	Farming area	2	Monday	Weekday		0	[00,06)	1	10	0	0			0		9	9	0	0	0	17	0	0	0	17	-0.959893	low	12.4	4.5	0.448293	4.87192	2.18405
9_3240_302	9_3240_302_1	Farming area	1	Wednesday	Weekday	M	16	[06,19)	0	2	0	1	Secondary	50	1	4	23	2	20	0	0	6	11	0	0	17	-2.02442	low	15.1	12.2	1.17467	4.87192	5.72289
9_3240_302	9_3240_302_2	Farming area	2	Thursday	Weekday	M	16	[06,19)	0	2	0	1	Secondary	50	1	4	23	7	14	0	0	6	11	0	0	17	-2.02442	low	15.1	12.2	1.17467	4.87192	5.72289
9_3242_301	9_3242_301_1	Farming area	1	Wednesday	Weekday	M	40	[19,60)	0	6	1	0			0		10	6	0	0	3	13	0	0	4	17	0.0278606	medium	12.7	6.6	1.08005	4.87192	5.2619
9_3242_301	9_3242_301_2	Farming area	2	Thursday	Weekday	M	40	[19,60)	0	6	1	0			0		6	5	0	0	0	17	0	0	0	17	0.0278606	medium	12.7	6.6	1.08005	4.87192	5.2619
9_3253_601	9_3253_601_1	Farming area	1	Wednesday	Weekday	M	1	[00,06)	1	5	1	0			0		9	5	0	0	4	11	0	0	6	17	-0.959893	low	12.4	4.5	0.448293	4.87192	2.18405
9_3253_601	9_3253_601_2	Farming area	2	Thursday	Weekday	M	1	[00,06)	1	5	1	0			0		5	5	0	0	0	14	0	0	3	17	-0.959893	low	12.4	4.5	0.448293	4.87192	2.18405
9_3259_435	9_3259_435_1	Farming area	1	Thursday	Weekday	F	13	[06,19)	0	6	1	1	Primary	38	0		8	5	3	0	0	8	9	0	0	17	1.40554	high	12.4	4.5	1.0429	4.87192	5.08095
9_3259_435	9_3259_435_2	Farming area	2	Friday	Weekday	F	13	[06,19)	0	6	1	1	Primary	38	0		10	4	5	0	0	11	6	0	0	17	1.40554	high	12.4	4.5	1.0429	4.87192	5.08095
9_326_301	9_326_301_1	Farming area	1	Tuesday	Weekday	F	9	[06,19)	1	3	0	1	Primary	35	0		6	2	3	0	0	9	8	0	0	17	-0.808286	low	15.1	12.2	0.861901	4.87192	4.19912
9_326_301	9_326_301_2	Farming area	2	Wednesday	Weekday	F	9	[06,19)	1	3	0	1	Primary	35	0		11	2	9	0	0	9	8	0	0	17	-0.808286	low	15.1	12.2	0.861901	4.87192	4.19912
9_3260_304	9_3260_304_1	Farming area	1	Saturday	Weekend	M	9	[06,19)	1	4	1	1	Primary	43	0		9	3	0	0	6	9.5	0	0	7.5	17	0.719156	high	12.7	6.6	0.861901	4.87192	4.19912
9_3260_304	9_3260_304_2	Farming area	2	Sunday	Weekend	M	9	[06,19)	1	4	1	1	Primary	43	0		5	3	0	0	2	9.5	0	0	7.5	17	0.719156	high	12.7	6.6	0.861901	4.87192	4.19912
9_3262_304	9_3262_304_1	Farming area	1	Thursday	Weekday	M	52	[19,60)	0	2	1	0			0		8	2	0	0	6	12	0	0	5	17	-1.42861	low	12.7	6.6	1.34786	4.87192	6.56667
9_3262_304	9_3262_304_2	Farming area	2	Friday	Weekday	M	52	[19,60)	0	2	1	0			0		5	5	0	0	0	17	0	0	0	17	-1.42861	low	12.7	6.6	1.34786	4.87192	6.56667
9_3263_304	9_3263_304_1	Farming area	1	Tuesday	Weekday	M	34	[19,60)	0	4	1	0			1	7	6	3	0	0	3	6.5	0	0	10.5	17	-0.654638	low	12.4	4.5	1.37523	4.87192	6.7
9_3263_304	9_3263_304_2	Farming area	2	Monday	Weekday	M	34	[19,60)	0	4	1	0			1	7	5	3	0	0	2	5	0	0	12	17	-0.654638	low	12.4	4.5	1.37523	4.87192	6.7
9_3263_601	9_3263_601_1	Farming area	1	Wednesday	Weekday	F	0	[00,06)	1	4	1	0			0		8	4	0	0	4	6	0	0	11	17	-0.654638	low	12.7	6.6	0.448293	4.87192	2.18405
9_3263_601	9_3263_601_2	Farming area	2	Thursday	Weekday	F	0	[00,06)	1	4	1	0			0		6	3	0	0	3	7	0	0	10	17	-0.654638	low	12.7	6.6	0.448293	4.87192	2.18405
9_3274_303	9_3274_303_1	Farming area	1	Thursday	Weekday	F	14	[06,19)	0	3	1	1	Primary	40	0		8	5	1	0	2	7	2	0	8	17	-3.21604	low	12.4	4.5	1.0429	4.87192	5.08095
9_3274_303	9_3274_303_2	Farming area	2	Friday	Weekday	F	14	[06,19)	0	3	1	1	Primary	40	0		4	1	3	0	0	9	3.5	0	4.5	17	-3.21604	low	12.4	4.5	1.0429	4.87192	5.08095
9_3276_301	9_3276_301_1	Farming area	1	Friday	Weekday	M	29	[19,60)	0	4	0	0			0		16	16	0	0	0	14	0	0	3	17	-1.50659	low	12.7	6.6	1.85587	4.87192	9.04167
9_3276_301	9_3276_301_2	Farming area	2	Saturday	Weekend	M	29	[19,60)	0	4	0	0			0		31	29	0	0	0	17	0	0	0	17	-1.50659	low	12.7	6.6	1.85587	4.87192	9.04167
9_328_601	9_328_601_1	Farming area	1	Tuesday	Weekday		3	[00,06)	1	3	0	1		18	0		5	4	0	0	0	17	0	0	0	17	-0.869653	low	12.4	4.5	0.448293	4.87192	2.18405
9_328_601	9_328_601_2	Farming area	2	Wednesday	Weekday		3	[00,06)	1	3	0	1		18	0		3	3	0	0	0	17	0	0	0	17	-0.869653	low	12.4	4.5	0.448293	4.87192	2.18405
9_3282_306	9_3282_306_1	Farming area	1	Thursday	Weekday	M	12	[06,19)	0	3	0	1	Primary	35	0		12	5	6	0	0	6	11	0	0	17	-1.792	low	12.7	6.6	1.0429	4.87192	5.08095
9_3282_306	9_3282_306_2	Farming area	2	Friday	Weekday	M	12	[06,19)	0	3	0	1	Primary	35	0		16	4	12	0	0	8	9	0	0	17	-1.792	low	12.7	6.6	1.0429	4.87192	5.08095
9_3283_301	9_3283_301_1	Farming area	1	Thursday	Weekday	M	52	[19,60)	0	4	1	0			0		7	5	0	0	2	14	0	0	3	17	1.48142	high	12.7	6.6	1.34786	4.87192	6.56667
9_3283_301	9_3283_301_2	Farming area	2	Friday	Weekday	M	52	[19,60)	0	4	1	0			0		7	6	0	0	1	14	0	0	3	17	1.48142	high	12.7	6.6	1.34786	4.87192	6.56667
9_3284_302	9_3284_302_1	Farming area	1	Wednesday	Weekday	M	12	[06,19)	0	3	1	1	Primary	44	0		6	2	4	0	0	11	6	0	0	17	-0.959893	low	12.7	6.6	1.0429	4.87192	5.08095
9_3284_302	9_3284_302_2	Farming area	2	Thursday	Weekday	M	12	[06,19)	0	3	1	1	Primary	44	0		6	2	4	0	0	9	8	0	0	17	-0.959893	low	12.7	6.6	1.0429	4.87192	5.08095
9_3291_303	9_3291_303_1	Farming area	1	Wednesday	Weekday	F	15	[06,19)	0	3	0	0			0		1	1	0	0	0	17	0	0	0	17	-0.353272	medium	12.4	4.5	1.17467	4.87192	5.72289
9_3291_303	9_3291_303_2	Farming area	2	Thursday	Weekday	F	15	[06,19)	0	3	0	0			0		1	1	0	0	0	14	0	0	3	17	-0.353272	medium	12.4	4.5	1.17467	4.87192	5.72289
9_3294_303	9_3294_303_1	Farming area	1	Tuesday	Weekday	M	13	[06,19)	0	5	1	1	Secondary	50	0		16	9	6	0	0	6	10	0	1	17	1.48142	high	12.4	4.5	1.0429	4.87192	5.08095
9_3294_303	9_3294_303_2	Farming area	2	Wednesday	Weekday	M	13	[06,19)	0	5	1	1	Secondary	50	0		7	3	3	0	0	7	10	0	0	17	1.48142	high	12.4	4.5	1.0429	4.87192	5.08095
9_3295_1	9_3295_1_1	Farming area	1	Wednesday	Weekday		12	[06,19)	0	7	0	1	Primary	34	0		16	7	7	0	1	7	10	0	0	17	-0.186817	medium	15.1	12.2	1.0429	4.87192	5.08095
9_3295_1	9_3295_1_2	Farming area	2	Thursday	Weekday		12	[06,19)	0	7	0	1	Primary	34	0		14	10	1	0	2	7	10	0	0	17	-0.186817	medium	15.1	12.2	1.0429	4.87192	5.08095
9_3300_301	9_3300_301_1	Farming area	1	Monday	Weekday	M	73	[06,19)	1	5	0	1	Primary	28	0		28	9	9	0	10	8	8	0	1	17	0.408993	high	12.4	4.5	2.29889	4.87192	11.2
9_3300_301	9_3300_301_2	Farming area	2	Tuesday	Weekday	M	73	[06,19)	1	5	0	1	Primary	28	0		29	6	13	0	10	9	8	0	0	17	0.408993	high	12.4	4.5	2.29889	4.87192	11.2
9_3302_401	9_3302_401_1	Farming area	1	Wednesday	Weekday	F	21	[19,60)	0	2	1	0			0		12	4	0	0	7	7.5	0	0	9.5	17	0.790126	high	12.7	6.6	1.222	4.87192	5.95349
9_3302_401	9_3302_401_2	Farming area	2	Thursday	Weekday	F	21	[19,60)	0	2	1	0			0		8	3	0	0	5	9.5	0	0	7.5	17	0.790126	high	12.7	6.6	1.222	4.87192	5.95349
9_3306_304	9_3306_304_1	Farming area	1	Monday	Weekday	M	17	[06,19)	0	6	1	1	Secondary	42	0		16	6	10	0	0	7.5	9.5	0	0	17	0.0278606	medium	12.7	6.6	1.17467	4.87192	5.72289
9_3306_304	9_3306_304_2	Farming area	2	Tuesday	Weekday	M	17	[06,19)	0	6	1	1	Secondary	42	0		14	7	5	0	2	8	9	0	0	17	0.0278606	medium	12.7	6.6	1.17467	4.87192	5.72289
9_3312_501	9_3312_501_1	Farming area	1	Friday	Weekday	M	2	[00,06)	1	4	1	0			0		8	6	0	0	1	12	0	0	5	17	0.338023	high	12.7	6.6	0.448293	4.87192	2.18405
9_3312_501	9_3312_501_2	Farming area	2	Saturday	Weekend	M	2	[00,06)	1	4	1	0			0		7	4	0	0	3	13	0	0	4	17	0.338023	high	12.7	6.6	0.448293	4.87192	2.18405
9_3316_305	9_3316_305_1	Farming area	1	Thursday	Weekday	F	9	[06,19)	1	5	1	1	Primary	43	0		9	0	4	0	3	4.5	12	0	0.5	17	0.408993	high	15.1	12.2	0.861901	4.87192	4.19912
9_3316_305	9_3316_305_2	Farming area	2	Friday	Weekday	F	9	[06,19)	1	5	1	1	Primary	43	0		9	0	5	0	3	4	10	0	3	17	0.408993	high	15.1	12.2	0.861901	4.87192	4.19912
9_3318_308	9_3318_308_1	Farming area	1	Tuesday	Weekday	F	8	[06,19)	1	4	1	1	Primary	41	0		8	2	6	0	0	7	10	0	0	17	0.408993	high	12.7	6.6	0.861901	4.87192	4.19912
9_3318_308	9_3318_308_2	Farming area	2	Wednesday	Weekday	F	8	[06,19)	1	4	1	1	Primary	41	0		11	3	7	0	0	7	10	0	0	17	0.408993	high	12.7	6.6	0.861901	4.87192	4.19912
9_3319_303	9_3319_303_1	Farming area	1	Saturday	Weekend	F	8	[06,19)	1	3	0	1	Primary	32	0		9	8	0	0	0	17	0	0	0	17	-0.578761	low	12.7	6.6	0.861901	4.87192	4.19912
9_3319_303	9_3319_303_2	Farming area	2	Sunday	Weekend	F	8	[06,19)	1	3	0	1	Primary	32	0		8	2	0	0	6	11.5	0	0	5.5	17	-0.578761	low	12.7	6.6	0.861901	4.87192	4.19912
9_3320_301	9_3320_301_1	Farming area	1	Tuesday	Weekday	M	45	[19,60)	0	9	0	0			0		9	8	0	0	1	15	0	0	2	17	-0.959893	low	15.1	12.2	1.0214	4.87192	4.97619
9_3320_301	9_3320_301_2	Farming area	2	Wednesday	Weekday	M	45	[19,60)	0	9	0	0			0		9	8	0	0	0	15	0	0	2	17	-0.959893	low	15.1	12.2	1.0214	4.87192	4.97619
9_3323_301	9_3323_301_1	Farming area	1	Friday	Weekday	M	83	[60,100)	1	4	0	0			0		11	0	0	0	10	0	0	0	17	17	0.0278606	medium	15.1	12.2	1.64206	4.87192	8
9_3323_301	9_3323_301_2	Farming area	2	Saturday	Weekend	M	83	[60,100)	1	4	0	0			0		11	0	0	0	10	0	0	0	17	17	0.0278606	medium	15.1	12.2	1.64206	4.87192	8
9_3324_301	9_3324_301_1	Farming area	1	Monday	Weekday	M	30	[19,60)	0	4	1	0			0		41	31	0	0	10	9	0	0	8	17	-0.878112	low	12.7	6.6	1.37523	4.87192	6.7
9_3324_301	9_3324_301_2	Farming area	2	Tuesday	Weekday	M	30	[19,60)	0	4	1	0			0		26	17	0	0	9	8.5	0	0	8.5	17	-0.878112	low	12.7	6.6	1.37523	4.87192	6.7
9_3330_431	9_3330_431_1	Farming area	1	Saturday	Weekend	M	4	[00,06)	1	4	1	1		21	0		6	2	1	0	3	10	5	0	2	17	-1.02787	low	12.7	6.6	0.448293	4.87192	2.18405
9_3330_431	9_3330_431_2	Farming area	2	Sunday	Weekend	M	4	[00,06)	1	4	1	1		21	0		9	5	0	0	4	6	0	0	11	17	-1.02787	low	12.7	6.6	0.448293	4.87192	2.18405
9_3330_601	9_3330_601_1	Farming area	1	Wednesday	Weekday		0	[00,06)	1	4	1	0			0		4	3	0	0	1	11	0	0	6	17	-1.02787	low	12.7	6.6	0.448293	4.87192	2.18405
9_3330_601	9_3330_601_2	Farming area	2	Thursday	Weekday		0	[00,06)	1	4	1	0			0		3	2	0	0	1	10	0	0	7	17	-1.02787	low	12.7	6.6	0.448293	4.87192	2.18405
9_3336_306	9_3336_306_1	Farming area	1	Wednesday	Weekday	F	11	[06,19)	0	6	0	1	Primary	44			13	8	4	0	0	8	9	0	0	17	0.338023	high	15.1	12.2	1.0429	4.87192	5.08095
9_3336_306	9_3336_306_2	Farming area	2	Thursday	Weekday	F	11	[06,19)	0	6	0	1	Primary	44			9	4	4	0	0	9	8	0	0	17	0.338023	high	15.1	12.2	1.0429	4.87192	5.08095
9_3337_501	9_3337_501_1	Farming area	1	Tuesday	Weekday	M	3	[00,06)	1	5	1	0			0		6	5	0	0	0	17	0	0	0	17	0.255145	medium	15.1	12.2	0.448293	4.87192	2.18405
9_3337_501	9_3337_501_2	Farming area	2	Wednesday	Weekday	M	3	[00,06)	1	5	1	0			0		5	5	0	0	0	17	0	0	0	17	0.255145	medium	15.1	12.2	0.448293	4.87192	2.18405
9_3338_301	9_3338_301_1	Farming area	1	Friday	Weekday	M	50	[19,60)	0	2	1	0			0		6	0	0	0	6	14	0	0	3	17	0.326115	medium	12.7	6.6	1.34786	4.87192	6.56667
9_3338_301	9_3338_301_2	Farming area	2	Saturday	Weekend	M	50	[19,60)	0	2	1	0			0		14	0	0	0	14	8	0	0	9	17	0.326115	medium	12.7	6.6	1.34786	4.87192	6.56667
9_3340_502	9_3340_502_1	Farming area	1	Monday	Weekday	F	2	[00,06)	1	3	1	0			0		6	6	0	0	0	17	0	0	0	17	0.408993	high	15.1	12.2	0.448293	4.87192	2.18405
9_3340_502	9_3340_502_2	Farming area	2	Tuesday	Weekday	F	2	[00,06)	1	3	1	0			0		12	6	0	0	5	10	0	0	7	17	0.408993	high	15.1	12.2	0.448293	4.87192	2.18405
9_3341_304	9_3341_304_1	Farming area	1	Sunday	Weekend	M	9	[06,19)	0	5	0	1	Primary	34			4	4	0	0	0	17	0	0	0	17	-0.507791	low	15.1	12.2	0.861901	4.87192	4.19912
9_3341_304	9_3341_304_2	Farming area	2	Monday	Weekday	M	9	[06,19)	0	5	0	1	Primary	34			11	4	7	0	0	8	9	0	0	17	-0.507791	low	15.1	12.2	0.861901	4.87192	4.19912
9_3343_7	9_3343_7_1	Farming area	1	Monday	Weekday		3	[00,06)	1	11	0	0			0		8	7	0	0	0	17	0	0	0	17	-0.949082	low	15.1	12.2	0.448293	4.87192	2.18405
9_3343_7	9_3343_7_2	Farming area	2	Tuesday	Weekday		3	[00,06)	1	11	0	0			0		8	8	0	0	0	17	0	0	0	17	-0.949082	low	15.1	12.2	0.448293	4.87192	2.18405
9_3344_303	9_3344_303_1	Farming area	1	Thursday	Weekday	F	18	[06,19)	0	4	0	1	Secondary	45	0		27	4	19	0	4	7.5	8	0	1.5	17	0.643278	high	12.7	6.6	1.17467	4.87192	5.72289
9_3344_303	9_3344_303_2	Farming area	2	Friday	Weekday	F	18	[06,19)	0	4	0	1	Secondary	45	0		8	4	0	0	4	11	0	0	6	17	0.643278	high	12.7	6.6	1.17467	4.87192	5.72289
9_3348_306	9_3348_306_1	Farming area	1	Sunday	Weekend	M	14	[06,19)	0	7	1	1	Secondary	42	0		6	1	1	0	3	13	0	0	4	17	-1.25924	low	12.7	6.6	1.0429	4.87192	5.08095
9_3348_306	9_3348_306_2	Farming area	2	Monday	Weekday	M	14	[06,19)	0	7	1	1	Secondary	42	0		6	1	1	0	4	6	0	0	11	17	-1.25924	low	12.7	6.6	1.0429	4.87192	5.08095
9_335_2	9_335_2_1	Farming area	1	Sunday	Weekend	F	25	[19,60)	0	6	0	0			1	6	14	11	0	0	3	11	0	0	6	17	-0.353272	medium	12.7	6.6	1.85587	4.87192	9.04167
9_335_2	9_335_2_2	Farming area	2	Monday	Weekday	F	25	[19,60)	0	6	0	0			1	6	5	5	0	0	0	17	0	0	0	17	-0.353272	medium	12.7	6.6	1.85587	4.87192	9.04167
9_3357_502	9_3357_502_1	Farming area	1	Friday	Weekday	F	3	[00,06)	1	4	0	0			0		3	2	0	0	1	11.5	0	0	5.5	17	-0.951994	low	12.7	6.6	0.448293	4.87192	2.18405
9_3357_502	9_3357_502_2	Farming area	2	Saturday	Weekend	F	3	[00,06)	1	4	0	0			0		3	3	0	0	0	17	0	0	0	17	-0.951994	low	12.7	6.6	0.448293	4.87192	2.18405
9_3359_601	9_3359_601_1	Farming area	1	Monday	Weekday		2	[00,06)	1	4	1	0			0		9	7	0	0	1	17	0	0	0	17	-0.869653	low	12.7	6.6	0.448293	4.87192	2.18405
9_3359_601	9_3359_601_2	Farming area	2	Tuesday	Weekday		2	[00,06)	1	4	1	0			0		9	5	0	0	4	9	0	0	8	17	-0.869653	low	12.7	6.6	0.448293	4.87192	2.18405
9_3374_431	9_3374_431_1	Farming area	1	Sunday	Weekend	F	8	[06,19)	1	4	1	1	Primary	42	0		15	15	0	0	0	17	0	0	0	17	-2.02442	low	12.7	6.6	0.861901	4.87192	4.19912
9_3374_431	9_3374_431_2	Farming area	2	Monday	Weekday	F	8	[06,19)	1	4	1	1	Primary	42	0		14	3	11	0	0	10	7	0	0	17	-2.02442	low	12.7	6.6	0.861901	4.87192	4.19912
9_3378_304	9_3378_304_1	Farming area	1	Saturday	Weekend	F	8	[06,19)	1	5	1	1	Primary	35	0		10	8	0	0	2	12	0	0	5	17	-2.02442	low	12.7	6.6	0.861901	4.87192	4.19912
9_3378_304	9_3378_304_2	Farming area	2	Sunday	Weekend	F	8	[06,19)	1	5	1	1	Primary	35	0		12	7	0	0	5	11	0	0	6	17	-2.02442	low	12.7	6.6	0.861901	4.87192	4.19912
9_3379_305	9_3379_305_1	Farming area	1	Saturday	Weekend	M	11	[06,19)	0	6	0	1	Primary	47	0		11	7	0	0	4	10	0	0	7	17	-0.888923	low	12.7	6.6	1.0429	4.87192	5.08095
9_3379_305	9_3379_305_2	Farming area	2	Sunday	Weekend	M	11	[06,19)	0	6	0	1	Primary	47	0		14	1	0	0	13	8	0	0	9	17	-0.888923	low	12.7	6.6	1.0429	4.87192	5.08095
9_3387_501	9_3387_501_1	Farming area	1	Thursday	Weekday	M	17	[19,60)	0	7	0	1	Secondary	35	0		16	6	5	0	3	7.16667	8.66667	0	1.16667	17	-1.04748	low	12.7	6.6	1.17467	4.87192	5.72289
9_3387_501	9_3387_501_2	Farming area	2	Friday	Weekday	M	17	[19,60)	0	7	0	1	Secondary	35	0		1	0	0	0	0	8.16667	8.16667	0	0.666667	17	-1.04748	low	12.7	6.6	1.17467	4.87192	5.72289
9_3388_304	9_3388_304_1	Farming area	1	Wednesday	Weekday	M	12	[06,19)	0	3	0	0			0		7	2	0	0	5	14.5	0	0	2.5	17	-2.63104	low	12.7	6.6	1.0429	4.87192	5.08095
9_3388_304	9_3388_304_2	Farming area	2	Thursday	Weekday	M	12	[06,19)	0	3	0	0			0		19	6	0	0	12	12.5	0	0	4.5	17	-2.63104	low	12.7	6.6	1.0429	4.87192	5.08095
9_3389_601	9_3389_601_1	Farming area	1	Friday	Weekday		24	[19,60)	0	3	0	0			0		2	2	0	0	0	17	0	0	0	17	-0.949082	low	12.7	6.6	1.222	4.87192	5.95349
9_3389_601	9_3389_601_2	Farming area	2	Saturday	Weekend		24	[19,60)	0	3	0	0			0		7	4	0	0	3	11.5	0	0	5.5	17	-0.949082	low	12.7	6.6	1.222	4.87192	5.95349
9_3389_602	9_3389_602_1	Farming area	1	Monday	Weekday		0	[00,06)	1	4	0	0			0		1	0	0	0	1	13	0	0	4	17	-0.949082	low	12.7	6.6	0.448293	4.87192	2.18405
9_3389_602	9_3389_602_2	Farming area	2	Tuesday	Weekday		0	[00,06)	1	4	0	0			0		6	0	0	0	6	10	0	0	7	17	-0.949082	low	12.7	6.6	0.448293	4.87192	2.18405
9_3395_303	9_3395_303_1	Farming area	1	Saturday	Weekend	M	6	[06,19)	1	4	1	1	Primary	30	0		15	8	0	0	7	8	0	0	9	17	0.0278606	medium	12.7	6.6	0.861901	4.87192	4.19912
9_3395_303	9_3395_303_2	Farming area	2	Sunday	Weekend	M	6	[06,19)	1	4	1	1	Primary	30	0		12	12	0	0	0	17	0	0	0	17	0.0278606	medium	12.7	6.6	0.861901	4.87192	4.19912
9_3396_307	9_3396_307_1	Farming area	1	Saturday	Weekend	F	13	[06,19)	0	9	0	1	Secondary	30	0		21	13	0	0	7	14	0	0	3	17	-2.63104	low	12.7	6.6	1.0429	4.87192	5.08095
9_3396_307	9_3396_307_2	Farming area	2	Sunday	Weekend	F	13	[06,19)	0	9	0	1	Secondary	30	0		14	7	0	0	7	14.5	0	0	2.5	17	-2.63104	low	12.7	6.6	1.0429	4.87192	5.08095
9_3403_301	9_3403_301_1	Farming area	1	Saturday	Weekend	M	32	[19,60)	0	5	0	0			0		6	6	0	0	0	16.5	0	0	0.5	17	-0.663435	low	12.7	6.6	1.37523	4.87192	6.7
9_3403_301	9_3403_301_2	Farming area	2	Sunday	Weekend	M	32	[19,60)	0	5	0	0			0		3	3	0	0	0	12	0	0	5	17	-0.663435	low	12.7	6.6	1.37523	4.87192	6.7
9_3405_401	9_3405_401_1	Farming area	1	Thursday	Weekday	M	38	[19,60)	0	5	1	0			0		28	8	0	0	20	5	0	0	12	17	-0.64973	low	12.7	6.6	1.05708	4.87192	5.15
9_3405_401	9_3405_401_2	Farming area	2	Friday	Weekday	M	38	[19,60)	0	5	1	0			0		22	17	0	0	5	7	0	0	10	17	-0.64973	low	12.7	6.6	1.05708	4.87192	5.15
9_3408_305	9_3408_305_1	Farming area	1			F	15	[06,19)	0	4	0	1	Secondary	41	0		11	3	0	0	8	5.83333	10.3333	0	0.833333	17	0.0278606	medium			1.17467	4.87192	5.72289
9_3408_305	9_3408_305_2	Farming area	2			F	15	[06,19)	0	4	0	1	Secondary	41	0		12	6	3	0	3	6	0	0	11	17	0.0278606	medium			1.17467	4.87192	5.72289
9_3409_431	9_3409_431_1	Farming area	1	Monday	Weekday	M	4	[00,06)	1	4	1	0			0		5	4	0	0	1	7	0	0	10	17	-3.23761	low	12.7	6.6	0.448293	4.87192	2.18405
9_3409_431	9_3409_431_2	Farming area	2	Tuesday	Weekday	M	4	[00,06)	1	4	1	0			0		7	7	0	0	0	17	0	0	0	17	-3.23761	low	12.7	6.6	0.448293	4.87192	2.18405
9_3411_304	9_3411_304_1	Farming area	1	Saturday	Weekend	M	10	[06,19)	1	4	1	1	Primary	30	0		10	10	0	0	0	17	0	0	0	17	-0.353272	medium	12.7	6.6	1.0429	4.87192	5.08095
9_3411_304	9_3411_304_2	Farming area	2	Sunday	Weekend	M	10	[06,19)	1	4	1	1	Primary	30	0		7	7	0	0	0	17	0	0	0	17	-0.353272	medium	12.7	6.6	1.0429	4.87192	5.08095
9_3412_307	9_3412_307_1	Farming area	1	Tuesday	Weekday	F	20	[19,60)	0	10	1	1	Secondary	38	0		15	8	5	0	1	4.83333	4.83333	0.666667	6.66667	17	0.262146	medium	12.7	6.6	1.222	4.87192	5.95349
9_3412_307	9_3412_307_2	Farming area	2	Wednesday	Weekday	F	20	[19,60)	0	10	1	1	Secondary	38	0		14	10	4	0	0	5.83333	6.83333	0	4.33333	17	0.262146	medium	12.7	6.6	1.222	4.87192	5.95349
9_3415_431	9_3415_431_1	Farming area	1	Wednesday	Weekday	F	13	[06,19)	0	3	0	1	Primary	40	0		30	13	2	0	14	7.16667	9.16667	0	0.666667	17	-0.63892	low	12.7	6.6	1.0429	4.87192	5.08095
9_3415_431	9_3415_431_2	Farming area	2	Thursday	Weekday	F	13	[06,19)	0	3	0	1	Primary	40	0		22	13	0	1	7	5.5	10.5	0	1	17	-0.63892	low	12.7	6.6	1.0429	4.87192	5.08095
9_3429_431	9_3429_431_1	Farming area	1	Sunday	Weekend	M	19	[19,60)	0	1	1	0			0		15	7	0	0	8	11.5	0	0	5.5	17	-1.04748	low	12.7	6.6	1.17467	4.87192	5.72289
9_3429_431	9_3429_431_2	Farming area	2	Monday	Weekday	M	19	[19,60)	0	1	1	0			0		11	4	0	0	7	14	0	0	3	17	-1.04748	low	12.7	6.6	1.17467	4.87192	5.72289
9_3434_601	9_3434_601_1	Farming area	1	Monday	Weekday	F	1	[00,06)	1	3	1	0			0		4	4	0	0	0	12	0	0	5	17	-3.82266	low	12.7	6.6	0.448293	4.87192	2.18405
9_3434_601	9_3434_601_2	Farming area	2	Tuesday	Weekday	F	1	[00,06)	1	3	1	0			0		3	3	0	0	0	15	0	0	2	17	-3.82266	low	12.7	6.6	0.448293	4.87192	2.18405
9_3439_301	9_3439_301_1	Farming area	1	Wednesday	Weekday	M	54	[00,06)	1	2	0	0			0		6	6	0	0	0	17	0	0	0	17	-2.02442	low	12.7	6.6	1.34786	4.87192	6.56667
9_3439_301	9_3439_301_2	Farming area	2	Thursday	Weekday	M	54	[00,06)	1	2	0	0			0		5	4	0	0	1	16.5	0	0	0.5	17	-2.02442	low	12.7	6.6	1.34786	4.87192	6.56667
9_3440_602	9_3440_602_1	Farming area	1	Wednesday	Weekday	F	2	[00,06)	1	8	1	0			0		14	10	0	0	4	11	0	0	6	17	0.0278606	medium	12.7	6.6	0.448293	4.87192	2.18405
9_3440_602	9_3440_602_2	Farming area	2	Thursday	Weekday	F	2	[00,06)	1	8	1	0			0		14	10	0	0	4	13	0	0	4	17	0.0278606	medium	12.7	6.6	0.448293	4.87192	2.18405
9_3442_303	9_3442_303_1	Farming area	1	Wednesday	Weekday	F	6	[19,60)	0	4	1	0			0		9	6	0	0	3	12	0	0	5	17	-2.63104	low	12.7	6.6	0.861901	4.87192	4.19912
9_3442_303	9_3442_303_2	Farming area	2	Thursday	Weekday	F	6	[19,60)	0	4	1	0			0		14	6	0	0	8	9	0	0	8	17	-2.63104	low	12.7	6.6	0.861901	4.87192	4.19912
9_3443_304	9_3443_304_1	Farming area	1	Saturday	Weekend	F	7	[06,19)	1	6	1	1	Primary	40	0		9	5	0	0	3	12.5	0	0	4.5	17	0.0278606	medium	12.7	6.6	0.861901	4.87192	4.19912
9_3443_304	9_3443_304_2	Farming area	2	Sunday	Weekend	F	7	[06,19)	1	6	1	1	Primary	40	0		27	10	0	0	17	10	0	0	7	17	0.0278606	medium	12.7	6.6	0.861901	4.87192	4.19912
9_3443_601	9_3443_601_1	Farming area	1	Monday	Weekday	F	0	[00,06)	1	6	1	0			0		8	4	0	0	4	8.5	0	0	8.5	17	0.0278606	medium	12.7	6.6	0.448293	4.87192	2.18405
9_3443_601	9_3443_601_2	Farming area	2	Tuesday	Weekday	F	0	[00,06)	1	6	1	0			0		10	9	0	0	0	15	0	0	2	17	0.0278606	medium	12.7	6.6	0.448293	4.87192	2.18405
9_3449_302	9_3449_302_1	Farming area	1	Friday	Weekday	M	38	[19,60)	0	2	1	0			1	4	18	12	1	1	4	14.5	0	0	2.5	17	1.17126	high	12.7	6.6	1.05708	4.87192	5.15
9_3449_302	9_3449_302_2	Farming area	2	Saturday	Weekend	M	38	[19,60)	0	2	1	0			1	4	9	2	1	1	5	15	0	0	2	17	1.17126	high	12.7	6.6	1.05708	4.87192	5.15
9_3451_301	9_3451_301_1	Farming area	1	Tuesday	Weekday	M	51	[19,60)	0	4	0	0			0		7	4	0	0	2	11.5	0	0	5.5	17	-2.63104	low	12.7	6.6	1.34786	4.87192	6.56667
9_3451_301	9_3451_301_2	Farming area	2	Wednesday	Weekday	M	51	[19,60)	0	4	0	0			0		7	5	0	0	2	16	0	0	1	17	-2.63104	low	12.7	6.6	1.34786	4.87192	6.56667
9_3451_501	9_3451_501_1	Farming area	1	Wednesday	Weekday	M	29	[00,06)	1	5	1	0			0		5	5	0	0	0	17	0	0	0	17	-2.63104	low	12.7	6.6	1.85587	4.87192	9.04167
9_3451_501	9_3451_501_2	Farming area	2	Thursday	Weekday	M	29	[00,06)	1	5	1	0			0		5	5	0	0	0	17	0	0	0	17	-2.63104	low	12.7	6.6	1.85587	4.87192	9.04167
9_3459_602	9_3459_602_1	Farming area	1	Saturday	Weekend	M	5	[00,06)	1	5	0	1		30	0		8	4	0	0	4	12	0	0	5	17	-2.63104	low	12.7	6.6	0.861901	4.87192	4.19912
9_3459_602	9_3459_602_2	Farming area	2	Sunday	Weekend	M	5	[00,06)	1	5	0	1		30	0		13	4	0	0	9	13	0	0	4	17	-2.63104	low	12.7	6.6	0.861901	4.87192	4.19912
9_3460_601	9_3460_601_1	Farming area	1	Friday	Weekday		1	[00,06)	1	5	1	0			0		7	6	0	0	0	12	0	0	5	17	-0.869653	low	12.7	6.6	0.448293	4.87192	2.18405
9_3460_601	9_3460_601_2	Farming area	2	Saturday	Weekend		1	[00,06)	1	5	1	0			0		15	11	0	0	4	15	0	0	2	17	-0.869653	low	12.7	6.6	0.448293	4.87192	2.18405
9_3461_432	9_3461_432_1	Farming area	1	Friday	Weekday	M	9	[06,19)	0	3	0	1	Primary	29	0		6	0	6	0	0	9.5	7.5	0	0	17	0.349709	high	12.7	6.6	0.861901	4.87192	4.19912
9_3461_432	9_3461_432_2	Farming area	2	Saturday	Weekend	M	9	[06,19)	0	3	0	1	Primary	29	0		7	7	0	0	0	9	8	0	0	17	0.349709	high	12.7	6.6	0.861901	4.87192	4.19912
9_347_3	9_347_3_1	Farming area	1	Tuesday	Weekday	M	23	[19,60)	0	3	1	0			0		5	3	0	0	1	7	0	0	10	17	-2.02442	low	12.7	6.6	1.222	4.87192	5.95349
9_347_3	9_347_3_2	Farming area	2	Wednesday	Weekday	M	23	[19,60)	0	3	1	0			0		6	3	0	0	2	6	0	0	11	17	-2.02442	low	12.7	6.6	1.222	4.87192	5.95349
9_3472_431	9_3472_431_1	Farming area	1	Tuesday	Weekday	F	4	[00,06)	1	5	0	0			0		3	3	0	0	0	17	0	0	0	17	-0.663435	low	12.7	6.6	0.448293	4.87192	2.18405
9_3472_431	9_3472_431_2	Farming area	2	Wednesday	Weekday	F	4	[00,06)	1	5	0	0			0		3	3	0	0	0	17	0	0	0	17	-0.663435	low	12.7	6.6	0.448293	4.87192	2.18405
9_3473_432	9_3473_432_1	Farming area	1	Saturday	Weekend	F	11	[06,19)	0	8	0	1	Primary	32	0		10	5	0	0	5	6	0	0	11	17	-0.663435	low	12.7	6.6	1.0429	4.87192	5.08095
9_3473_432	9_3473_432_2	Farming area	2	Sunday	Weekend	F	11	[06,19)	0	8	0	1	Primary	32	0		10	4	0	0	6	9.5	0	0	7.5	17	-0.663435	low	12.7	6.6	1.0429	4.87192	5.08095
9_3498_303	9_3498_303_1	Farming area	1	Saturday	Weekend	F	10	[06,19)	1	6	0	1	Primary	35	0		7	7	0	0	0	15	0	0	2	17	-0.663435	low	12.7	6.6	1.0429	4.87192	5.08095
9_3498_303	9_3498_303_2	Farming area	2	Sunday	Weekend	F	10	[06,19)	1	6	0	1	Primary	35	0		9	9	0	0	0	17	0	0	0	17	-0.663435	low	12.7	6.6	1.0429	4.87192	5.08095
9_350_4	9_350_4_1	Farming area	1	Friday	Weekday	F	20	[19,60)	0	6	0	0			1	6	14	8	0	5	1	7.5	0	8	1.5	17	0.0278606	medium	12.7	6.6	1.222	4.87192	5.95349
9_350_4	9_350_4_2	Farming area	2	Saturday	Weekend	F	20	[19,60)	0	6	0	0			1	6	19	6	0	5	7	6	0	5	6	17	0.0278606	medium	12.7	6.6	1.222	4.87192	5.95349
9_3505_305	9_3505_305_1	Farming area	1	Saturday	Weekend	F	6	[06,19)	1	3	1	1	Primary	39	0		8	5	0	0	3	7	0	0	10	17	0.0278606	medium	12.7	6.6	0.861901	4.87192	4.19912
9_3505_305	9_3505_305_2	Farming area	2	Sunday	Weekend	F	6	[06,19)	1	3	1	1	Primary	39	0		11	6	0	0	5	7	0	0	10	17	0.0278606	medium	12.7	6.6	0.861901	4.87192	4.19912
9_351_431	9_351_431_1	Farming area	1	Friday	Weekday	M	5	[00,06)	1	8	1	1		35	0		7	7	0	0	0	17	0	0	0	17	-0.578761	low	15.1	12.2	0.861901	4.87192	4.19912
9_351_431	9_351_431_2	Farming area	2	Saturday	Weekend	M	5	[00,06)	1	8	1	1		35	0		12	4	0	0	6	10	0	0	7	17	-0.578761	low	15.1	12.2	0.861901	4.87192	4.19912
9_355_301	9_355_301_1	Farming area	1	Sunday	Weekend	F	9	[06,19)	1	6	0	1	Primary	35	0		7	7	0	0	0	13	0	0	4	17	-1.42861	low	15.1	12.2	0.861901	4.87192	4.19912
9_355_301	9_355_301_2	Farming area	2	Monday	Weekday	F	9	[06,19)	1	6	0	1	Primary	35	0		18	3	13	0	2	8	9	0	0	17	-1.42861	low	15.1	12.2	0.861901	4.87192	4.19912
9_357_8	9_357_8_1	Farming area	1	Sunday	Weekend	M	14	[06,19)	0	7	0	1	Secondary	39	0		30	16	13	0	0	7	10	0	0	17	-1.42861	low	15.1	12.2	1.0429	4.87192	5.08095
9_357_8	9_357_8_2	Farming area	2	Monday	Weekday	M	14	[06,19)	0	7	0	1	Secondary	39	0		6	2	4	0	0	7	10	0	0	17	-1.42861	low	15.1	12.2	1.0429	4.87192	5.08095
9_359_603	9_359_603_1	Farming area	1	Monday	Weekday	M	1	[00,06)	1	5	0	0			0		8	7	0	0	1	13	0	0	4	17	1.02441	high	12.7	6.6	0.448293	4.87192	2.18405
9_359_603	9_359_603_2	Farming area	2	Tuesday	Weekday	M	1	[00,06)	1	5	0	0			0		5	3	0	0	1	12	0	0	5	17	1.02441	high	12.7	6.6	0.448293	4.87192	2.18405
9_363_431	9_363_431_1	Farming area	1	Thursday	Weekday	M	4	[00,06)	1	5	1	1		40	0		12	10	0	0	1	14.5	0	0	2.5	17	0.0278606	medium	12.7	6.6	0.448293	4.87192	2.18405
9_363_431	9_363_431_2	Farming area	2	Friday	Weekday	M	4	[00,06)	1	5	1	1		40	0		9	3	3	0	3	12	5	0	0	17	0.0278606	medium	12.7	6.6	0.448293	4.87192	2.18405
9_364_306	9_364_306_1	Farming area	1	Friday	Weekday		10	[06,19)	1	7	0	1	Primary	45	0		16	6	10	0	0	8	7.5	0	1.5	17	1.35418	high	12.7	6.6	1.0429	4.87192	5.08095
9_364_306	9_364_306_2	Farming area	2	Saturday	Weekend		10	[06,19)	1	7	0	1	Primary	45	0		6	6	0	0	0	17	0	0	0	17	1.35418	high	12.7	6.6	1.0429	4.87192	5.08095
9_364_602	9_364_602_1	Farming area	1	Friday	Weekday	F	5	[00,06)	1	5	0	1		10	0		10	10	0	0	0	17	0	0	0	17	1.35418	high	12.7	6.6	0.861901	4.87192	4.19912
9_364_602	9_364_602_2	Farming area	2	Saturday	Weekend	F	5	[00,06)	1	5	0	1		10	0		7	2	0	0	4	14	0	0	3	17	1.35418	high	12.7	6.6	0.861901	4.87192	4.19912
9_369_501	9_369_501_1	Farming area	1	Tuesday	Weekday	F	2	[00,06)	1	4	1	0			0		7	4	0	0	3	10	0	0	7	17	-0.353272	medium	12.7	6.6	0.448293	4.87192	2.18405
9_369_501	9_369_501_2	Farming area	2	Wednesday	Weekday	F	2	[00,06)	1	4	1	0			0		6	5	0	0	1	16	0	0	1	17	-0.353272	medium	12.7	6.6	0.448293	4.87192	2.18405
9_369_601	9_369_601_1	Farming area	1	Saturday	Weekend	M	38	[00,06)	1	4	1	0			0		10	6	0	0	4	10	0	0	7	17	-0.353272	medium	12.7	6.6	1.05708	4.87192	5.15
9_369_601	9_369_601_2	Farming area	2	Sunday	Weekend	M	38	[00,06)	1	4	1	0			0		7	4	0	0	3	14	0	0	3	17	-0.353272	medium	12.7	6.6	1.05708	4.87192	5.15
9_370_431	9_370_431_1	Farming area	1	Saturday	Weekend	F	13	[06,19)	0	4	0	1	Primary	37	0		8	4	0	0	4	13	0	0	4	17	0.0278606	medium	12.4	4.5	1.0429	4.87192	5.08095
9_370_431	9_370_431_2	Farming area	2	Sunday	Weekend	F	13	[06,19)	0	4	0	1	Primary	37	0		5	5	0	0	0	17	0	0	0	17	0.0278606	medium	12.4	4.5	1.0429	4.87192	5.08095
9_371_603	9_371_603_1	Farming area	1	Friday	Weekday	M	40	[00,06)	1	7	1	0			0		7	0	0	0	0	17	0	0	0	17	-0.0431092	medium	12.4	4.5	1.08005	4.87192	5.2619
9_371_603	9_371_603_2	Farming area	2	Saturday	Weekend	M	40	[00,06)	1	7	1	0			0		8	8	0	0	0	17	0	0	0	17	-0.0431092	medium	12.4	4.5	1.08005	4.87192	5.2619
9_371_604	9_371_604_1	Farming area	1	Monday	Weekday	M	0	[00,06)	1	7	1	0			0		5	5	0	0	0	17	0	0	0	17	-0.0431092	medium	12.4	4.5	0.448293	4.87192	2.18405
9_371_604	9_371_604_2	Farming area	2	Tuesday	Weekday	M	0	[00,06)	1	7	1	0			0		5	5	0	0	0	17	0	0	0	17	-0.0431092	medium	12.4	4.5	0.448293	4.87192	2.18405
9_377_9	9_377_9_1	Farming area	1	Tuesday	Weekday	M	13	[06,19)	0	5	0	1	Secondary	51	0		7	4	3	0	0	11	6	0	0	17	-0.353272	medium	12.4	4.5	1.0429	4.87192	5.08095
9_377_9	9_377_9_2	Farming area	2	Thursday	Weekday	M	13	[06,19)	0	5	0	1	Secondary	51	0		6	4	2	0	0	6.5	10.5	0	0	17	-0.353272	medium	12.4	4.5	1.0429	4.87192	5.08095
9_380_601	9_380_601_1	Farming area	1	Saturday	Weekend	M	14	[06,19)	0	4	0	1	Secondary	34	1	2	8	4	0	0	3	12	0	0	5	17	0.267053	medium	15.1	12.2	1.0429	4.87192	5.08095
9_380_601	9_380_601_2	Farming area	2	Sunday	Weekend	M	14	[06,19)	0	4	0	1	Secondary	34	1	2	17	6	0	0	11	9	0	0	8	17	0.267053	medium	15.1	12.2	1.0429	4.87192	5.08095
9_381_5	9_381_5_1	Farming area	1	Friday	Weekday	F	24	[19,60)	0	2	1	0			0		4	4	0	0	0	14	0	0	3	17	0.0278606	medium	12.4	4.5	1.222	4.87192	5.95349
9_381_5	9_381_5_2	Farming area	2	Saturday	Weekend	F	24	[19,60)	0	2	1	0			0		8	3	0	0	5	6.5	0	0	10.5	17	0.0278606	medium	12.4	4.5	1.222	4.87192	5.95349
9_385_601	9_385_601_1	Farming area	1	Tuesday	Weekday	F	1	[00,06)	1	3	1	0			0		4	3	0	0	1	10	0	0	7	17	-0.663435	low	15.1	12.2	0.448293	4.87192	2.18405
9_385_601	9_385_601_2	Farming area	2	Wednesday	Weekday	F	1	[00,06)	1	3	1	0			0		6	4	0	0	2	14	1	0	2	17	-0.663435	low	15.1	12.2	0.448293	4.87192	2.18405
9_388_102	9_388_102_1	Farming area	1	Thursday	Weekday	M	11	[06,19)	1	3	0	1	Primary	36	0		12	7	4	0	1	6	9	0	2	17	-0.353272	medium	15.1	12.2	1.0429	4.87192	5.08095
9_388_102	9_388_102_2	Farming area	2	Friday	Weekday	M	11	[06,19)	1	3	0	1	Primary	36	0		14	10	3	0	1	8	7	0	2	17	-0.353272	medium	15.1	12.2	1.0429	4.87192	5.08095
9_398_601	9_398_601_1	Farming area	1	Tuesday	Weekday	M	15	[06,19)	1	9	0	0			0		8	3	0	0	5	11	0	0	6	17	0.0278606	medium	12.4	4.5	1.17467	4.87192	5.72289
9_398_601	9_398_601_2	Farming area	2	Wednesday	Weekday	M	15	[06,19)	1	9	0	0			0		13	6	0	0	7	8	0	0	9	17	0.0278606	medium	12.4	4.5	1.17467	4.87192	5.72289
9_4_603	9_4_603_1	Farming area	1	Sunday	Weekend	F	1	[00,06)	1	3	1	0			0		4	4	0	0	0	17	0	0	0	17	-0.0431092	medium	12.7	6.6	0.448293	4.87192	2.18405
9_4_603	9_4_603_2	Farming area	2	Monday	Weekday	F	1	[00,06)	1	3	1	0			0		2	2	0	0	0	17	0	0	0	17	-0.0431092	medium	12.7	6.6	0.448293	4.87192	2.18405
9_403_603	9_403_603_1	Farming area	1	Monday	Weekday	M	10	[06,19)	1	6	0	1	Primary	38	0		31	8	19	0	4	7.5	8	0	1.5	17	-0.56795	low	12.7	6.6	1.0429	4.87192	5.08095
9_403_603	9_403_603_2	Farming area	2	Tuesday	Weekday	M	10	[06,19)	1	6	0	1	Primary	38	0		30	11	16	0	3	5.5	11	0	0.5	17	-0.56795	low	12.7	6.6	1.0429	4.87192	5.08095
9_405_2	9_405_2_1	Farming area	1	Monday	Weekday	M	52	[19,60)	0	2	0	0			0		12	7	0	0	5	15	0	0	2	17	0.0278606	medium	15.1	12.2	1.34786	4.87192	6.56667
9_405_2	9_405_2_2	Farming area	2	Tuesday	Weekday	M	52	[19,60)	0	2	0	0			0		11	6	0	2	3	12	0	4	1	17	0.0278606	medium	15.1	12.2	1.34786	4.87192	6.56667
9_41_601	9_41_601_1	Farming area	1	Saturday	Weekend		3	[00,06)	1	10	0	0			0		7	7	0	0	0	12	0	0	5	17	-0.546482	low	12.4	4.5	0.448293	4.87192	2.18405
9_41_601	9_41_601_2	Farming area	2	Sunday	Weekend		3	[00,06)	1	10	0	0			0		7	5	0	0	2	13	0	0	4	17	-0.546482	low	12.4	4.5	0.448293	4.87192	2.18405
9_418_601	9_418_601_1	Farming area	1	Saturday	Weekend	M	9	[06,19)	1	2	0	1	Primary	35	0		4	3	0	0	1	15	0	0	2	17	-0.353272	medium	12.4	4.5	0.861901	4.87192	4.19912
9_418_601	9_418_601_2	Farming area	2	Sunday	Weekend	M	9	[06,19)	1	2	0	1	Primary	35	0		8	4	0	0	4	14.5	0	0	2.5	17	-0.353272	medium	12.4	4.5	0.861901	4.87192	4.19912
9_424_431	9_424_431_1	Farming area	1	Wednesday	Weekday	M	4	[00,06)	1	5	0	1		35	0		14	5	4	0	5	11.5	4.5	0	1	17	0.408993	high	12.7	6.6	0.448293	4.87192	2.18405
9_424_431	9_424_431_2	Farming area	2	Thursday	Weekday	M	4	[00,06)	1	5	0	1		35	0		24	2	9	0	13	12	4.5	0	0.5	17	0.408993	high	12.7	6.6	0.448293	4.87192	2.18405
9_427_1	9_427_1_1	Farming area	1	Friday	Weekday	M	15	[06,19)	0	3	0	1	Secondary	48	0		30	9	11	0	10	10	2.5	0	4.5	17	-0.353272	medium	12.7	6.6	1.17467	4.87192	5.72289
9_427_1	9_427_1_2	Farming area	2	Saturday	Weekend	M	15	[06,19)	0	3	0	1	Secondary	48	0		16	5	2	0	8	10	0	0	7	17	-0.353272	medium	12.7	6.6	1.17467	4.87192	5.72289
9_432_8	9_432_8_1	Farming area	1	Monday	Weekday	F	13	[06,19)	0	4	0	1	Primary	42	0		7	1	3	0	2	6.5	10.5	0	0	17	0.0278606	medium	12.4	4.5	1.0429	4.87192	5.08095
9_432_8	9_432_8_2	Farming area	2	Tuesday	Weekday	F	13	[06,19)	0	4	0	1	Primary	42	0		6	1	3	0	2	8	9	0	0	17	0.0278606	medium	12.4	4.5	1.0429	4.87192	5.08095
9_435_2	9_435_2_1	Farming area	1	Sunday	Weekend	M	49	[19,60)	0	1	1	0			0		11	1	0	0	10	4	0	0	13	17	-0.353272	medium	12.4	4.5	1.0214	4.87192	4.97619
9_435_2	9_435_2_2	Farming area	2	Monday	Weekday	M	49	[19,60)	0	1	1	0			0		7	0	0	0	7	10	0	0	7	17	-0.353272	medium	12.4	4.5	1.0214	4.87192	4.97619
9_437_501	9_437_501_1	Farming area	1	Monday	Weekday		6	[06,19)	1	6	0	1	Primary	48			6	3	1	0	1	7	7	0	3	17	-0.949082	low	15.1	12.2	0.861901	4.87192	4.19912
9_437_501	9_437_501_2	Farming area	2	Tuesday	Weekday		6	[06,19)	1	6	0	1	Primary	48			6	5	1	0	0	9	7	0	1	17	-0.949082	low	15.1	12.2	0.861901	4.87192	4.19912
9_438_433	9_438_433_1	Farming area	1	Tuesday	Weekday	M	8	[06,19)	1	4	1	1	Primary	35	0		32	3	28	0	0	7	9.5	0	0.5	17	-0.353272	medium	12.7	6.6	0.861901	4.87192	4.19912
9_438_433	9_438_433_2	Farming area	2	Wednesday	Weekday	M	8	[06,19)	1	4	1	1	Primary	35	0		28	3	23	0	2	7	10	0	0	17	-0.353272	medium	12.7	6.6	0.861901	4.87192	4.19912
9_439_402	9_439_402_1	Farming area	1	Monday	Weekday	M	68	[60,100)	0	2	1	0			0		6	2	0	0	4	8	0	0	9	17	-0.353272	medium	12.7	6.6	2.2725	4.87192	11.0714
9_439_402	9_439_402_2	Farming area	2	Tuesday	Weekday	M	68	[60,100)	0	2	1	0			0		6	3	0	0	3	13	0	0	4	17	-0.353272	medium	12.7	6.6	2.2725	4.87192	11.0714
9_441_1	9_441_1_1	Farming area	1	Saturday	Weekend	F	42	[00,06)	1	5	1	0			0		5	4	0	0	0	17	0	0	0	17	0.0278606	medium	12.7	6.6	1.08005	4.87192	5.2619
9_441_1	9_441_1_2	Farming area	2	Sunday	Weekend	F	42	[00,06)	1	5	1	0			0		5	5	0	0	0	17	0	0	0	17	0.0278606	medium	12.7	6.6	1.08005	4.87192	5.2619
9_444_103	9_444_103_1	Farming area	1	Friday	Weekday	M	10	[06,19)	1	5	1	1	Primary	48	0		8	3	4	0	1	7	10	0	0	17	-1.56941	low	12.7	6.6	1.0429	4.87192	5.08095
9_444_103	9_444_103_2	Farming area	2	Saturday	Weekend	M	10	[06,19)	1	5	1	1	Primary	48	0		11	8	0	0	3	11	0	0	6	17	-1.56941	low	12.7	6.6	1.0429	4.87192	5.08095
9_446_601	9_446_601_1	Farming area	1	Wednesday	Weekday	M	2	[00,06)	1	3	0	0			0		3	3	0	0	0	10	0	0	7	17	0.0278606	medium	12.4	4.5	0.448293	4.87192	2.18405
9_446_601	9_446_601_2	Farming area	2	Thursday	Weekday	M	2	[00,06)	1	3	0	0			0		3	3	0	0	0	10	0	0	7	17	0.0278606	medium	12.4	4.5	0.448293	4.87192	2.18405
9_447_1	9_447_1_1	Farming area	1	Sunday	Weekend	F	48	[19,60)	0	5	0	0			0		5	4	0	0	1	9	0	0	8	17	-0.353272	medium	12.7	6.6	1.0214	4.87192	4.97619
9_447_1	9_447_1_2	Farming area	2	Monday	Weekday	F	48	[19,60)	0	5	0	0			0		9	4	0	0	5	12	0	0	5	17	-0.353272	medium	12.7	6.6	1.0214	4.87192	4.97619
9_448_403	9_448_403_1	Farming area	1	Monday	Weekday	M	22	[19,60)		5	1	0			0		13	4	0	4	5	8	0	4	5	17	-0.56795	low	12.4	4.5	1.222	4.87192	5.95349
9_448_403	9_448_403_2	Farming area	2	Tuesday	Weekday	M	22	[19,60)		5	1	0			0		6	4	0	2	0	13	0	4	0	17	-0.56795	low	12.4	4.5	1.222	4.87192	5.95349
9_45_301	9_45_301_1	Farming area	1	Thursday	Weekday	F	8	[06,19)	1	5	0	1	Primary	40	0		9	6	3	0	0	7	10	0	0	17	-3.55864	low	12.7	6.6	0.861901	4.87192	4.19912
9_45_301	9_45_301_2	Farming area	2	Friday	Weekday	F	8	[06,19)	1	5	0	1	Primary	40	0		8	3	4	0	1	8	8	0	1	17	-3.55864	low	12.7	6.6	0.861901	4.87192	4.19912
9_452_301	9_452_301_1	Farming area	1	Saturday	Weekend	M	59	[06,19)	1	5	0	1	Primary	37	0		1	1	0	0	0	7.5	0	0	9.5	17	0.0278606	medium	12.7	6.6	1.347	4.87192	6.5625
[truncated: 491 more rows]

## Sheet: Data dictionary
Variable	Information
glob_id	Global participant ID
glob_day_id	Global participant ID by survey day
site	Site
day_survey	Day 1 or day 2 of the survey, by participant
day_week	Day of the week
type_day	Type of day: normal weekday, weekday with school holidays, weekend
sex	Sex
age_exact	Exact age in completed years
age_grp	Age group
use_shadow	Did the participant filled in the questionnaire by himself or was helped by a guardian/shadow?
hh_size	Household size
nuclear_hh	Is the participant's household nuclear or not?
cur_educ	Is participant currently in educaytion?
educ_level	Current education level of participant
class_size	Class size
cur_work	Is participant currently working for a pay?
work_size	Workplace size
no_cont	Overall number of contacts
no_cont_h	Number of contacts at home
no_cont_s	Number of contacts at school
no_cont_w	Number of contacts at work
no_cont_gc	Number of contacts in the general community
tot_time_h	Total time spent at home between 5am and 10pm
tot_time_s	Total time spent at school between 5am and 10pm
tot_time_w	Total time spent at work between 5am and 10pm
tot_time_gc	Total time spent in the general community between 5am and 10pm
tot_time	Total time spent with information on location between 5am and 10pm
ses_index	Socio-economic status index, from principal component analysis applied to household characteristics and owned assets
ses_grp	SES index in three groups, by terciles
ave_temp	Average monthly temperature (in C°) from Rusape, Manicaland (source: www.weatherbase.com, access: 29/11/2016)
rain	Average monthly rainfall (mm) from Rusape, Manicaland (source: www.weatherbase.com, access: 29/11/2016)
dweight	Design weight, based on age distribution in the two sites
pweight	Population weight, based on the population of the two sites
dpweight	Design and population weight
