# Supplementary material for: Social Contact Structures and Time Use Patterns in the Manicaland Province of Zimbabwe
Source: PLoS One. 2017 Jan 18;12(1):e0170459. doi: 10.1371/journal.pone.0170459 (PMC5242544; doi:10.1371/journal.pone.0170459)
Supplement: S2 Dataset — Social contact matrix Cij with the estimated (through bivariate smoothing) average number of contacts between participants in age group i and contactees in age group j, together with the number of individuals in each age group in the reference population. (XLSX) [file pone.0170459.s002.xlsx]

## Sheet: Contact Matrix
	00-05	05-10	10-15	15-20	20-25	25-30	30-35	35-40	40-45	45-50	50-55	55-60	60-65	65-70	70-75	75-80
00-05	1.00635	1.02998	0.88265	0.731563	0.64714	0.712471	0.644953	0.463096	0.289022	0.21398	0.211431	0.215395	0.1788	0.12121	0.0745658	0.0483078
05-10	0.806881	2.8631	2.66823	0.967922	0.423159	0.44905	0.468171	0.415914	0.28889	0.212103	0.182059	0.185771	0.177231	0.140187	0.0930314	0.0662417
10-15	0.659329	2.54423	3.76596	1.86473	0.579543	0.4134	0.452179	0.536058	0.375237	0.250646	0.20691	0.207557	0.193388	0.176774	0.135707	0.0962756
15-20	0.616501	1.04122	2.1037	2.54839	1.07038	0.575455	0.536392	0.644604	0.441002	0.297268	0.267188	0.264154	0.228997	0.225338	0.181728	0.111926
20-25	0.946714	0.790213	1.13499	1.85814	1.36264	0.968551	0.751525	0.723166	0.473909	0.362506	0.332836	0.310362	0.280556	0.253723	0.199077	0.122718
25-30	1.09134	0.878025	0.847714	1.04597	1.01413	1.13115	0.884792	0.706984	0.425441	0.329985	0.297033	0.299443	0.271333	0.224617	0.152527	0.101409
30-35	1.26847	1.17538	1.19056	1.25185	1.01036	1.13606	1.11864	1.03193	0.592582	0.405241	0.35578	0.36445	0.340619	0.248671	0.164406	0.101934
35-40	0.975648	1.11853	1.51189	1.61151	1.04145	0.972389	1.1054	1.22078	0.756021	0.484881	0.419979	0.408536	0.357864	0.275791	0.177288	0.105419
40-45	0.959965	1.22483	1.66846	1.73813	1.07597	0.922512	1.00074	1.19189	0.862745	0.628931	0.487865	0.434023	0.378154	0.311112	0.207005	0.117053
45-50	0.796006	1.00719	1.24822	1.31223	0.921802	0.801391	0.766485	0.856161	0.704403	0.54902	0.446178	0.382607	0.351863	0.297883	0.214835	0.120325
50-55	0.844426	0.928168	1.10627	1.26627	0.908664	0.774472	0.722472	0.796156	0.586635	0.479026	0.416667	0.406634	0.396835	0.331049	0.241939	0.158652
55-60	0.901748	0.992772	1.16326	1.31228	0.888174	0.818413	0.775774	0.811818	0.547064	0.430587	0.426247	0.482759	0.484119	0.382477	0.280788	0.210472
60-65	0.822604	1.04084	1.19108	1.25018	0.882314	0.814957	0.796783	0.781483	0.523804	0.435166	0.457131	0.532018	0.566667	0.449273	0.347068	0.258689
65-70	0.695223	1.02639	1.35734	1.53369	0.994775	0.841079	0.7252	0.750831	0.537251	0.459291	0.475427	0.52401	0.560107	0.470588	0.372375	0.332788
70-75	0.59198	0.942794	1.4423	1.71201	1.08036	0.790534	0.66364	0.668074	0.494793	0.45849	0.480927	0.532469	0.598905	0.515421	0.454545	0.383422
75-80	0.556608	0.97428	1.48503	1.53031	0.966538	0.762811	0.597174	0.576541	0.40606	0.372687	0.457704	0.579263	0.647867	0.668521	0.556471	0.4
Participants' age groups are in the rows, contactees' age groups are in the columns.

## Sheet: Population by age
Age group	Number of individuals
00-05	1302
05-10	1662
10-15	1743
15-20	1545
20-25	890
25-30	850
30-35	662
35-40	618
40-45	392
45-50	350
50-55	326
55-60	311
60-65	283
65-70	227
70-75	164
75-80	113
Population in the two study sites, pooled together.
